# Supplementary material for: Genome-wide analysis of the basic leucine zipper (bZIP) transcription factor gene family in six legume genomes
Source: BMC Genomics. 2015 Dec 10;16:1053. doi: 10.1186/s12864-015-2258-x (PMC4676100; doi:10.1186/s12864-015-2258-x)
Supplement: Additional file 1: — The identified legume bZIP proteins and their related information. (XLS 173 kb) [file 12864_2015_2258_MOESM1_ESM.xls]

## Sheet: Gm
Additional file 1. The identified legume bZIP proteins and their related information (GmbZIPs)
Name	Gene ID	Protein ID	Chr./Scafflod	Locus		Group ID	Protein Length	Position of bZIP domain	No. of introns in coding region	Intron pattern within the basic and hinge region of the bZIP domain	Synonymous gene name in reference [1]
				Start position (bp)	End Position(bp)
GmbZIP1	Glyma01g01740	Glyma01g01740.1	1	1307388	1317730	G	415	311-374	11	a	GmbZIP101
GmbZIP2	Glyma01g09510	Glyma01g09510.1	1	11675231	11676337	S	199	81-144	0	d	GmbZIP35
GmbZIP3.1	Glyma01g21120	Glyma01g21120.1	1	26230556	26237293	D	463	176-220	10	b
GmbZIP3.2		Glyma01g21120.2	1	26230556	26237293	D	437	155-194	9	b
GmbZIP4.1	Glyma01g38381	Glyma01g38381.1	1	50492110	50499655	G	350	269-332	10	a
GmbZIP4.2		Glyma01g38381.2	1	50492110	50499655	G	350	269-332	10	a
GmbZIP4.3		Glyma01g38381.3	1	50492110	50499655	G	350	269-332	10	a
GmbZIP4.4		Glyma01g38381.4	1	50492110	50499655	G	349	268-331	10	a
GmbZIP4.5		Glyma01g38381.5	1	50492110	50499655	G	349	268-331	10	a
GmbZIP4.6		Glyma01g38381.6	1	50492110	50499655	G	349	268-331	10	a
GmbZIP5	Glyma01g40370	Glyma01g40370.1	1	52093366	52094212	S	173	71-134	0	d
GmbZIP6	Glyma02g01600	Glyma02g01600.1	2	1131639	1133001	S	150	21-63	0	d	GmbZIP60
GmbZIP7.1	Glyma02g06550	Glyma02g06550.2	2	5214378	5220021	G	339	258-321	10	a
GmbZIP7.2		Glyma02g06550.3	2	5214378	5220499	G	339	285-321	10	a
GmbZIP7.3		Glyma02g06550.4	2	5214378	5220499	G	338	257-320	10	a
GmbZIP7.4		Glyma02g06550.5	2	5214378	5220021	G	338	257-320	10	a	GmbZIP115
GmbZIP8	Glyma02g09140	Glyma02g09140.1	2	7128718	7134431	I	331	171-234	3	c	GmbZIP129
GmbZIP9.1	Glyma02g10833	Glyma02g10833.1	2	8745200	8751868	D	467	181-225	10	b
GmbZIP9.2		Glyma02g10833.2	2	8745200	8751868	D	461	174-218	10	b
GmbZIP10	Glyma02g13960	Glyma02g13960.2	2	12313441	12314296	S	200	81-144	0	d
GmbZIP11	Glyma02g14880	Glyma02g14880.3	2	13385669	13389945	A	440	359-410	3	a
GmbZIP12	Glyma02g19754	Glyma02g19754.1	2	18950865	18954077	U	285	123-165	2	c	GmbZIP68
GmbZIP13.1	Glyma02g30220	Glyma02g30220.1	2	32192602	32201501	D	485	189-233	10	b
GmbZIP13.2		Glyma02g30220.2	2	32192602	32201501	D	483	187-231	10	b
GmbZIP14	Glyma02g40270	Glyma02g40270.1	2	45443461	45446515	I	365	164-227	3	c
GmbZIP15	Glyma03g00580	Glyma03g00580.1	3	314190	318792	A	317	244-289	2	a
GmbZIP16	Glyma03g15560	Glyma03g15560.1	3	19664877	19665245	S	123	21-68	0	d
GmbZIP17.1	Glyma03g18990	Glyma03g18990.1	3	24207552	24210983	H	192	110-173	3	c
GmbZIP17.2		Glyma03g18990.2	3	24207552	24210983	H	191	109-172	3	c
GmbZIP18	Glyma03g27865	Glyma03g27865.1	3	35640069	35643599	B	813	295-358	1	d	GmbZIP38
GmbZIP19.1	Glyma03g28320	Glyma03g28320.1	3	36202834	36209345	D	460	173-217	10	b	GmbZIP96
GmbZIP19.2		Glyma03g28320.2	3	36202834	36209345	D	443	156-200	10	b
GmbZIP20	Glyma03g29825	Glyma03g29825.1	3	37836490	37843687	D	492	198-242	10	b
GmbZIP21	Glyma03g35101	Glyma03g35101.1	3	42428689	42433746	U	459	154-217	6	a	GmbZIP39
GmbZIP22.1	Glyma03g37790	Glyma03g37790.2	3	44289081	44290270	S	151	27-74	0	d	GmbZIP33
GmbZIP22.2		Glyma03g37790.1	3	44289084	44290270	S	112	27-74	1	d
GmbZIP23	Glyma03g40730	Glyma03g40730.1	3	46394043	46398559	C	415	224-276	5	c	GmbZIP105
GmbZIP24.1	Glyma03g41590	Glyma03g41590.7	3	47015471	47022290	G	425	281-344	11	a
GmbZIP24.2		Glyma03g41590.8	3	47015471	47022290	G	425	281-344	11	a
GmbZIP24.3		Glyma03g41590.2	3	47015777	47022290	G	423	279-342	11	a
GmbZIP24.4		Glyma03g41590.5	3	47015777	47022290	G	426	282-345	11	a
GmbZIP24.5		Glyma03g41590.6	3	47015777	47022290	G	426	282-345	11	a
GmbZIP24.6		Glyma03g41590.9	3	47015777	47022290	G	425	281-344	11	a	GmbZIP77
GmbZIP24.7		Glyma03g41590.4	3	47018773	47022290	G	375	231-294	9	a
GmbZIP25	Glyma04g01210	Glyma04g01210.1	4	776499	777993	S	156	31-94	0	d	GmbZIP125
GmbZIP26	Glyma04g02420	Glyma04g02420.1	4	1680703	1683111	A	185	109-159	2	a	GmbZIP46
GmbZIP27	Glyma04g02850	Glyma04g02850.1	4	2059088	2063081	I	514	339-402	3	c	GmbZIP11
GmbZIP28	Glyma04g03200	Glyma04g03200.1	4	2336351	2337594	S	154	33-96	0	d	GmbZIP44
GmbZIP29	Glyma04g04170	Glyma04g04170.1	4	3058021	3062968	A	418	337-388	3	a
GmbZIP30	Glyma04g05030	Glyma04g05030.2	4	3769117	3770343	S	146	57-104	0	d
GmbZIP31.1	Glyma04g08290	Glyma04g08290.3	4	6479270	6485164	C	366	193-256	5	c	GmbZIP61
GmbZIP31.2		Glyma04g08290.4	4	6479270	6485164	C	283	193-256	4	c
GmbZIP31.3		Glyma04g08290.2	4	6482989	6485164	C	258	85-148	4	c
GmbZIP32	Glyma04g14840	Glyma04g14840.2	4	15044190	15050247	A	317	244-289	2	a
GmbZIP33.1	Glyma04g40010	Glyma04g40010.1	4	46158907	46163402	I	297	94-157	3	c
GmbZIP33.2		Glyma04g40010.2	4	46158907	46163402	I	293	94-157	3	c	GmbZIP85
GmbZIP34.1	Glyma04g43411	Glyma04g43411.3	4	48986676	48991600	D	328	40-75	6	b
GmbZIP34.2		Glyma04g43411.4	4	48986676	48991600	D	328	40-75	6	b
GmbZIP35	Glyma05g07522	Glyma05g07522.1	5	7593943	7594587	S	215	106-169	0	d
GmbZIP36	Glyma05g13890	Glyma05g13890.1	5	14536476	14541492	A	327	252-296	2	a
GmbZIP37	Glyma05g22860	Glyma05g22860.1	5	28299622	28301147	S	181	67-130	0	d	GmbZIP72
GmbZIP38.1	Glyma05g25200	Glyma05g25200.1	5	31323949	31327926	A	215	141-186	2	a
GmbZIP38.2		Glyma05g25200.3	5	31323949	31327926	A	225	141-193	3	a
GmbZIP38.3		Glyma05g25200.4	5	31323949	31327926	A	211	141-193	3	a
GmbZIP38.4		Glyma05g25200.2	5	31326435	31327926	A	191	141-190	1	a	GmbZIP9
GmbZIP39	Glyma05g28960	Glyma05g28960.1	5	34684163	34684654	S	164	30-77	0	d	GmbZIP111
GmbZIP40.1	Glyma05g31623	Glyma05g31623.2	5	36738905	36746835	D	371	82-112	7	b
GmbZIP40.2		Glyma05g31623.3	5	36738905	36745835	D	330	82-112	7	b
GmbZIP40.3		Glyma05g31623.1	5	36739316	36746797	D	370	82-113	7	b
GmbZIP40.4		Glyma05g31623.4	5	36739316	36744370	D	330	82-112	7	b
GmbZIP41	Glyma06g01240	Glyma06g01240.1	6	789489	790634	S	139	22-85	0	d	GmbZIP123
GmbZIP42	Glyma06g02470	Glyma06g02470.2	6	1639376	1641643	A	229	156-207	3	a	GmbZIP47
GmbZIP43	Glyma06g03250	Glyma06g03250.1	6	2286289	2287757	S	154	30-93	1	d
GmbZIP44	Glyma06g04353	Glyma06g04353.1	6	3015571	3019304	A	330	249-300	3	a	GmbZIP71
GmbZIP45	Glyma06g05111	Glyma06g05111.1	6	3608769	3609912	S	145	57-104	0	d
GmbZIP46.1	Glyma06g08390	Glyma06g08390.1	6	6121955	6127094	C	289	121-184	5	c	GmbZIP62
GmbZIP46.2		Glyma06g08390.2	6	6121955	6127094	C	253	85-148	4	c
GmbZIP47.1	Glyma06g43760	Glyma06g43760.1	6	46792861	46796584	E	341	204-256	3	c	GmbZIP49
GmbZIP47.2		Glyma06g43760.2	6	46792861	46796584	E	291	154-206	4	c
GmbZIP48.1	Glyma06g47220	Glyma06g47220.1	6	49729539	49735850	A	317	244-289	2	a
GmbZIP48.2		Glyma06g47220.2	6	49731087	49735850	A	317	244-289	2	a
GmbZIP49.1	Glyma07g06620	Glyma07g06620.1	7	5319444	5324666	G	425	281-344	11	a
GmbZIP49.2		Glyma07g06620.2	7	5319444	5323960	G	424	281-344	11	a	GmbZIP64
GmbZIP50.1	Glyma07g33600	Glyma07g33600.5	7	38571700	38575793	A	425	344-395	3	a
GmbZIP50.2		Glyma07g33600.3	7	38572972	38575677	A	422	344-395	4	a
GmbZIP50.3		Glyma07g33600.4	7	38572972	38575677	A	425	344-395	3	a
GmbZIP51	Glyma08g08220	Glyma08g08220.1	8	5871542	5875259	A	240	156-208	3	a	GmbZIP10
GmbZIP52	Glyma08g12170	Glyma08g12170.1	8	8850165	8851706	S	169	30-76	0	d	GmbZIP110
GmbZIP53.1	Glyma08g14840	Glyma08g14840.3	8	10807529	10815156	D	375	82-112	7	b
GmbZIP53.2		Glyma08g14840.4	8	10807529	10814841	D	375	82-112	7	b
GmbZIP53.3		Glyma08g14840.5	8	10807529	10814841	D	375	82-112	7	b
GmbZIP53.4		Glyma08g14840.6	8	10807529	10815156	D	375	82-112	7	b
GmbZIP53.5		Glyma08g14840.7	8	10807529	10814841	D	328	82-112	7	b
GmbZIP53.6		Glyma08g14840.8	8	10807529	10814841	D	328	82-112	7	b
GmbZIP54	Glyma08g19590	Glyma08g19590.2	8	14801549	14805139	A	121	38-90	3	a	GmbZIP81
GmbZIP55.1	Glyma08g24340	Glyma08g24340.1	8	18529076	18535354	A	324	251-296	2	a	GmbZIP70
GmbZIP55.2		Glyma08g24340.2	8	18529076	18535354	A	290	217-262	3	a
GmbZIP56	Glyma08g28220	Glyma08g28220.1	8	22540915	22541848	S	194	80-143	0	d	GmbZIP73B
GmbZIP57.1	Glyma08g34280	Glyma08g34280.1	8	31219607	31227594	G	418	310-373	11	a	GmbZIP92
GmbZIP57.2		Glyma08g34280.5	8	31220900	31227594	G	349	241-304	8	a
GmbZIP57.3		Glyma08g34280.4	8	31221741	31227594	G	303	195-258	6	a	GmbZIP87
GmbZIP58	Glyma08g41450	Glyma08g41450.1	8	41421234	41425124	H	325	246-309	6	c
GmbZIP59	Glyma09g34170	Glyma09g34170.1	9	40606079	40615056	G	414	310-373	11	a	GmbZIP102
GmbZIP60	Glyma10g01640	Glyma10g01640.1	10	1186043	1187391	S	153	23-70	0	d	GmbZIP59
GmbZIP61	Glyma10g08370	Glyma10g08370.1	10	7206581	7212803	A	448	359-411	3	a
GmbZIP62	Glyma10g11985	Glyma10g11985.1	10	12560944	12569564	D	518	223-267	10	b
GmbZIP63	Glyma10g30410	Glyma10g30410.1	10	39083296	39086564	C	418	218-270	5	c	GmbZIP88
GmbZIP64	Glyma10g36820	Glyma10g36820.2	10	44886904	44890281	A	248	167-217	3	a
GmbZIP65	Glyma10g37041	Glyma10g37041.1	10	45075141	45079515	I	317	143-206	3	c
GmbZIP66	Glyma10g42280	Glyma10g42280.1	10	49261820	49265991	D	457	167-211	10	b
GmbZIP67.1	Glyma10g44270	Glyma10g44270.3	10	50709299	50717690	D	333	45-89	7	b
GmbZIP67.2		Glyma10g44270.4	10	50709299	50717690	D	333	45-89	7	b
GmbZIP67.3		Glyma10g44270.2	10	50709690	50717689	D	431	144-188	11	b
GmbZIP68	Glyma11g04920	Glyma11g04920.2	11	3425276	3425788	S	171	69-132	0	d
GmbZIP69.1	Glyma11g06960	Glyma11g06960.3	11	4907303	4912706	G	345	264-327	10	a
GmbZIP69.2		Glyma11g06960.4	11	4907303	4912706	G	330	249-312	9	a	GmbZIP116
GmbZIP69.3		Glyma11g06960.1	11	4907466	4912632	G	345	264-327	10	a
GmbZIP69.4		Glyma11g06960.2	11	4908953	4912632	G	345	264-327	10	a
GmbZIP70	Glyma11g11791	Glyma11g11791.1	11	8403616	8407721	I	558	405-468	3	c	GmbZIP28
GmbZIP71	Glyma11g12240	Glyma11g12240.1	11	8748253	8750277	S	167	30-93	0	d	GmbZIP126
GmbZIP72	Glyma11g13510	Glyma11g13510.1	11	9603034	9608334	I	386	177-240	3	c
GmbZIP73.1	Glyma11g16050	Glyma11g16050.6	11	11720862	11722851	F	241	74-140	0	d
GmbZIP73.2		Glyma11g16050.5	11	11720866	11722482	F	241	74-140	0	d
GmbZIP73.3		Glyma11g16050.7	11	11720866	11722480	F	241	74-140	0	d
GmbZIP74.1	Glyma11g19026	Glyma11g19026.1	11	15641732	15650160	D	494	189-233	11	b
GmbZIP74.2		Glyma11g19026.2	11	15641732	15650160	D	493	188-232	11	b	GmbZIP67
GmbZIP75	Glyma11g28880	Glyma11g28880.1	11	29328328	29331005	U	340	84-147	5	d
GmbZIP76	Glyma11g30940	Glyma11g30940.1	11	31862152	31865497	I	385	185-248	3	c
GmbZIP77.1	Glyma11g36010	Glyma11g36010.2	11	37561017	37566570	D	363	76-120	7	b
GmbZIP77.2		Glyma11g36010.3	11	37561017	37566994	D	365	76-120	7	b
GmbZIP77.3		Glyma11g36010.4	11	37561017	37566994	D	365	76-120	7	b
GmbZIP77.4		Glyma11g36010.5	11	37561017	37566994	D	363	76-120	7	b
GmbZIP77.5		Glyma11g36010.6	11	37561017	37566994	D	363	76-120	7	b	GmbZIP76
GmbZIP78.1	Glyma12g04050	Glyma12g04050.1	12	2651080	2655676	I	548	392-455	3	c	GmbZIP21
GmbZIP78.2		Glyma12g04050.2	12	2651080	2655712	I	489	392-455	3	c
GmbZIP79	Glyma12g04440	Glyma12g04440.1	12	2935739	2937659	S	161	28-91	0	d	GmbZIP124
GmbZIP80	Glyma12g04933	Glyma12g04933.1	12	3267690	3269686	G	107	8-71	3	a
GmbZIP81	Glyma12g05520	Glyma12g05520.2	12	3679301	3683920	I	398	192-255	3	c
GmbZIP82.1	Glyma12g09430	Glyma12g09430.2	12	7230351	7238813	D	492	187-231	11	b
GmbZIP82.2		Glyma12g09430.4	12	7230351	7239150	D	492	187-231	11	b
GmbZIP82.3		Glyma12g09430.5	12	7230351	7239150	D	492	187-231	11	b
GmbZIP82.4		Glyma12g09430.6	12	7230351	7238813	D	491	186-230	11	b
GmbZIP82.5		Glyma12g09430.7	12	7230351	7239150	D	491	186-230	11	b
GmbZIP82.6		Glyma12g09430.8	12	7230351	7239150	D	491	186-230	11	b	GmbZIP42
GmbZIP83	Glyma12g14130	Glyma12g14130.1	12	12824894	12828853	E	331	194-246	3	c	GmbZIP48
GmbZIP84	Glyma12g30975	Glyma12g30975.1	12	34597605	34604672	A	645	560-612	9	a
GmbZIP85.1	Glyma12g30990	Glyma12g30990.3	12	34617608	34627530	D	489	183-227	11	b
GmbZIP85.2		Glyma12g30990.5	12	34617608	34627530	D	488	183-227	11	b
GmbZIP85.3		Glyma12g30990.2	12	34617637	34627343	D	489	183-227	11	b
GmbZIP85.4		Glyma12g30990.4	12	34617637	34627119	D	489	183-227	11	b
GmbZIP85.5		Glyma12g30990.6	12	34617637	34627119	D	488	183-227	11	b
GmbZIP85.6		Glyma12g30990.7	12	34617637	34627343	D	488	183-227	11	b
GmbZIP86	Glyma12g33600	Glyma12g33600.1	12	36816725	36821278	E	321	189-241	3	c	GmbZIP58
GmbZIP87	Glyma13g02310	Glyma13g02310.2	13	2170798	2173050	A	341	231-275	2	a
GmbZIP88.1	Glyma13g02351	Glyma13g02351.2	13	2202362	2207968	D	371	76-111	7	b
GmbZIP88.2		Glyma13g02351.1	13	2202486	2207968	D	371	76-111	7	b
GmbZIP88.3		Glyma13g02351.3	13	2202486	2207968	D	371	76-111	7	b
GmbZIP88.4		Glyma13g02351.4	13	2202486	2207968	D	371	76-111	7	b
GmbZIP88.5		Glyma13g02351.5	13	2202486	2207968	D	371	76-111	7	b
GmbZIP89.1	Glyma13g03880	Glyma13g03880.1	13	4087631	4091942	A	272	199-244	2	a
GmbZIP89.2		Glyma13g03880.2	13	4087631	4089396	A	267	199-244	1	a
GmbZIP89.3		Glyma13g03880.4	13	4087631	4093315	A	272	199-244	2	a
GmbZIP89.4		Glyma13g03880.5	13	4087631	4092799	A	272	199-244	2	a
GmbZIP90	Glyma13g06980	Glyma13g06980.1	13	7149557	7150526	S	215	88-151	0	d
GmbZIP91.1	Glyma13g22061	Glyma13g22061.1	13	25632614	25639492	A	494	407-459	4	a
GmbZIP91.2		Glyma13g22061.2	13	25632614	25639492	A	454	366-418	3	a
GmbZIP92	Glyma13g26280	Glyma13g26280.1	13	29481959	29495639	D	470	182-226	10	b	GmbZIP99
GmbZIP93	Glyma13g34770	Glyma13g34770.1	13	36305191	36308930	E	321	173-225	3	c	GmbZIP112
GmbZIP94.1	Glyma13g36870	Glyma13g36870.1	13	38099645	38103757	E	221	180-216	1	c
GmbZIP94.2		Glyma13g36870.2	13	38099645	38103757	E	312	180-232	3	c
GmbZIP95.1	Glyma13g39325	Glyma13g39325.1	13	39960490	39968266	D	490	184-228	11	b
GmbZIP95.2		Glyma13g39325.2	13	39960490	39968266	D	489	184-228	11	b
GmbZIP95.3		Glyma13g39325.3	13	39960490	39968266	D	489	184-228	11	b	GmbZIP91
GmbZIP96	Glyma13g39340	Glyma13g39340.2	13	39969761	39972086	A	337	252-3304	3	a
GmbZIP97	Glyma13g42030	Glyma13g42030.1	13	42137980	42142759	I	429	228-291	3	c	GmbZIP51
GmbZIP98	Glyma14g07800	Glyma14g07800.1	14	5882460	5882960	S	167	29-92	0	d	GmbZIP18
GmbZIP99	Glyma14g10020	Glyma14g10020.1	14	8108712	8109820	S	147	59-105	0	d
GmbZIP100.1	Glyma14g33800	Glyma14g33800.5	14	42035458	42040777	D	371	76-111	7	b
GmbZIP100.2		Glyma14g33800.6	14	42035491	42040680	D	371	76-111	7	b	GmbZIP83
GmbZIP100.3		Glyma14g33800.1	14	42035496	42040919	D	371	76-111	7	b
GmbZIP100.4		Glyma14g33800.4	14	42036703	42040777	D	316	76-111	6	b
GmbZIP101	Glyma14g33810	Glyma14g33810.2	14	42053211	42056648	A	338	270-314	2	a
GmbZIP102	Glyma14g37645	Glyma14g37645.1	14	46925702	46929987	U	199	98-161	3	d
GmbZIP103	Glyma14g38460	Glyma14g38460.1	14	47566224	47569585	I	363	162-225	3	c	GmbZIP43
GmbZIP104.1	Glyma14g40580	Glyma14g40580.1	14	49556877	49560772	I	560	401-464	3	c
GmbZIP104.2		Glyma14g40580.2	14	49558093	49560772	I	497	401-464	2	c
GmbZIP105.1	Glyma15g03350	Glyma15g03350.2	15	2349574	2354962	I	421	227-290	3	c
GmbZIP105.2		Glyma15g03350.3	15	2349574	2354962	I	421	227-290	3	c
GmbZIP106.1	Glyma15g05440	Glyma15g05440.1	15	3848143	3849787	A	131	48-90	3	a
GmbZIP106.2		Glyma15g05440.2	15	3848143	3849787	A	120	48-90	1	a
GmbZIP107	Glyma15g35080	Glyma15g35080.1	15	39604536	39609953	A	303	230-275	2	a	GmbZIP128
GmbZIP108.1	Glyma15g37220	Glyma15g37220.3	15	42869304	42878797	D	469	181-225	10	b	GmbZIP98
GmbZIP108.2		Glyma15g37220.2	15	42869332	42878772	D	482	194-238	10	b
GmbZIP109	Glyma16g03190	Glyma16g03190.1	16	2746133	2751663	G	425	281-344	11	a
GmbZIP110	Glyma16g13570	Glyma16g13570.1	16	14652981	14657098	H	192	110-173	3	c	GmbZIP69
GmbZIP111	Glyma16g15810	Glyma16g15810.1	16	16740685	16754059	G	417	309-372	11	a	GmbZIP93
GmbZIP112.1	Glyma16g25600	Glyma16g25600.1	16	29618055	29623602	G	339	258-321	10	a
GmbZIP112.2		Glyma16g25600.5	16	29618055	29623602	G	338	257-320	10	a
GmbZIP112.3		Glyma16g25600.4	16	29618072	29624642	G	339	258-321	10	a	GmbZIP117
GmbZIP112.4		Glyma16g25600.6	16	29618072	29624642	G	338	257-320	10	a
GmbZIP112.5		Glyma16g25600.7	16	29618184	29624487	G	338	257-320	10	a
GmbZIP113	Glyma16g28370	Glyma16g28370.2	16	32337760	32342352	I	427	265-328	3	c	GmbZIP130
GmbZIP114	Glyma17g17100	Glyma17g17100.1	17	13926316	13926822	S	169	59-122	0	d
GmbZIP115.1	Glyma17g24602	Glyma17g24602.2	17	24863144	24874997	C	320	142-205	5	c	GmbZIP16
GmbZIP115.2		Glyma17g24602.1	17	24867688	24875014	C	320	142-205	5	c
GmbZIP116	Glyma17g37180	Glyma17g37180.1	17	41007127	41007612	S	162	28-91	0	d	GmbZIP17
GmbZIP117	Glyma17g37510	Glyma17g37510.1	17	41249111	41252803	I	554	395-458	3	c
GmbZIP118.1	Glyma18g02430	Glyma18g02430.6	18	1529389	1535602	D	363	76-120	7	b
GmbZIP118.2		Glyma18g02430.4	18	1529514	1536132	D	363	76-120	7	b
GmbZIP118.3		Glyma18g02430.5	18	1529514	1535433	D	363	76-120	7	b
GmbZIP118.4		Glyma18g02430.7	18	1529514	1535433	D	363	76-120	7	b
GmbZIP118.5		Glyma18g02430.8	18	1529514	1535433	D	363	76-120	7	b
GmbZIP119	Glyma18g05880	Glyma18g05880.2	18	4525276	4528639	I	381	180-243	3	c
GmbZIP120.1	Glyma18g14750	Glyma18g14750.1	18	14644591	14648372	H	327	248-311	6	c	GmbZIP36
GmbZIP120.2		Glyma18g14750.2	18	14644591	14648372	H	317	238-301	6	c
GmbZIP121	Glyma18g51250	Glyma18g51250.1	18	60194258	60195201	S	196	82-145	0	d	GmbZIP73A
GmbZIP122	Glyma19g05050	Glyma19g05050.1	19	5330107	5331183	S	221	92-155	0	d
GmbZIP123	Glyma19g20090	Glyma19g20090.1	19	24156092	24161543	A	322	247-291	2	a	GmbZIP119
GmbZIP124	Glyma19g30230	Glyma19g30230.1	19	37885000	37889919	A	321	248-293	2	a
GmbZIP125	Glyma19g30681	Glyma19g30681.1	19	38333124	38336611	B	785	268-331	1	d	GmbZIP37
GmbZIP126.1	Glyma19g31050	Glyma19g31050.5	19	38777910	38784390	D	460	172-216	10	b
GmbZIP126.2		Glyma19g31050.6	19	38777910	38784390	D	460	172-216	10	b
GmbZIP126.3		Glyma19g31050.7	19	38777965	38784215	D	460	172-216	10	b	GmbZIP95
GmbZIP127	Glyma19g32715	Glyma19g32715.1	19	40411120	40418590	D	491	197-241	10	b
GmbZIP128	Glyma19g37801	Glyma19g37801.1	19	44907308	44912401	U	500	149-212	5	a
GmbZIP129	Glyma19g37910	Glyma19g37910.1	19	44997977	45003243	A	388	300-351	3	a
GmbZIP130	Glyma19g40390	Glyma19g40390.1	19	46810684	46811979	S	151	27-74	0	d	GmbZIP41
GmbZIP131	Glyma19g43420	Glyma19g43420.1	19	49077899	49083254	C	370	176-230	5	c	GmbZIP104
GmbZIP132.1	Glyma19g44190	Glyma19g44190.3	19	49684991	49691431	G	426	281-344	11	a
GmbZIP132.2		Glyma19g44190.2	19	49685000	49691431	G	426	281-344	11	a	GmbZIP78
GmbZIP133.1	Glyma20g01030	Glyma20g01030.1	20	709505	715342	G	299	213-265	10	a
GmbZIP133.2		Glyma20g01030.2	20	709505	715342	G	224	138-190	8	a
GmbZIP134	Glyma20g04195	Glyma20g04195.1	20	4276541	4290118	C	181	82-127	4	c
GmbZIP135	Glyma20g10600	Glyma20g10600.1	20	14874885	14886105	A	275	202-247	2	a
GmbZIP136.1	Glyma20g24766	Glyma20g24766.1	20	34418302	34422636	D	456	166-210	10	b
GmbZIP136.2		Glyma20g24766.2	20	34418644	34422636	D	363	74-118	7	b
GmbZIP137.1	Glyma20g36750	Glyma20g36750.1	20	44787163	44790632	C	404	217-269	5	c
GmbZIP137.2		Glyma20g36750.2	20	44787163	44790632	C	304	217-269	4	c
GmbZIP138.1	Glyma20g39050	Glyma20g39050.1	20	46514896	46521243	D	445	157-201	10	b
GmbZIP138.2		Glyma20g39050.4	20	46514896	46521243	D	421	133-177	9	b
GmbZIP138.3		Glyma20g39050.5	20	46514896	46521243	D	332	45-89	7	b
Reference [1]: Liao Y, Zou HF, Wei W, Hao YJ, Tian AG, Huang J, Liu YF, Zhang JS, Chen SY: Soybean GmbZIP44, GmbZIP62 and GmbZIP78 genes function as negative regulator of ABA signaling and confer salt and freezing tolerance in transgenic Arabidopsis. Planta 2008, 228(2):225-240.

## Sheet: Mt
Additional file 1. The identified legume bZIP proteins and their related information (MtbZIPs)
Name	Gene ID	Protein ID	Chr./Scafflod	Locus		Group ID	Protein Length	Position of bZIP domain	No. of introns in coding region	Intron pattern within the basic and hinge region of the bZIP domain
				Start position (bp)	End Position(bp)
MtbZIP1.1	Medtr1g008990	Medtr1g008990.1	1	1129608	1135125	C	339	169-232	5	c
MtbZIP1.2		Medtr1g008990.2	1	1130243	1135125	C	264	169-232	4	c
MtbZIP2	Medtr1g017570	Medtr1g017570.1	1	4961484	4962368	S	145	58-104	0	d
MtbZIP3	Medtr1g022495	Medtr1g022495.1	1	7234780	7236202	S	160	28-91	0	d
MtbZIP4.1	Medtr1g023690	Medtr1g023690.1	1	7618001	7621776	I	555	387-450	3	c
MtbZIP4.2		Medtr1g023690.2	1	7618080	7621776	I	555	387-450	3	c
MtbZIP5	Medtr1g034500	Medtr1g034500.1	1	12570997	12576886	G	308	222-285	10	a
MtbZIP6.1	Medtr1g050502	Medtr1g050502.1	1	19499599	19502165	U	268	105-148	2	c
MtbZIP6.2		Medtr1g050502.2	1	19499648	19502127	U	213	105-148	2	c
MtbZIP7	Medtr1g080920	Medtr1g080920.1	1	36006015	36011220	C	413	208-260	5	c
MtbZIP8	Medtr1g087040	Medtr1g087040.1	1	38962649	38963855	S	151	25-76	0	d
MtbZIP9.1	Medtr1g098590	Medtr1g098590.1	1	44398158	44403395	A	243	161-213	3	a
MtbZIP9.2		Medtr1g098590.2	1	44398170	44403395	A	223	161-213	3	a
MtbZIP9.3		Medtr1g098590.3	1	44398170	44403395	A	240	161-213	2	a
MtbZIP10	Medtr1g111310	Medtr1g111310.1	1	50275098	50281639	D	709	52-103	15	b
MtbZIP11	Medtr1g111320	Medtr1g111320.1	1	50288009	50290748	U	221	144-188	6	b
MtbZIP12	Medtr2g045670	Medtr2g045670.1	2	20017324	20020195	G	282	196-259	8	a
MtbZIP13	Medtr2g045700	Medtr2g045700.1	2	20027717	20030136	G	272	186-249	9	a
MtbZIP14	Medtr2g086340	Medtr2g086340.1	2	36304919	36306544	A	325	240-292	3	a
MtbZIP15.1	Medtr2g086390	Medtr2g086390.1	2	36319785	36322071	A	289	209-261	3	a
MtbZIP15.2		Medtr2g086390.2	2	36319785	36322071	A	288	209-253	1	a
MtbZIP16.1	Medtr2g086420	Medtr2g086420.1	2	36331376	36338285	D	498	192-236	11	b
MtbZIP16.2		Medtr2g086420.2	2	36331394	36338285	D	497	191-235	11	b
MtbZIP17.1	Medtr2g090900	Medtr2g090900.1	2	39027589	39030827	E	345	191-243	4	c
MtbZIP17.2		Medtr2g090900.2	2	39027589	39030099	E	324	191-243	3	c
MtbZIP18	Medtr2g099050	Medtr2g099050.1	2	42428985	42433131	I	430	221-284	3	c
MtbZIP19	Medtr3g010660	Medtr3g010660.1	3	2524520	2529297	A	323	250-295	2	a
MtbZIP20	Medtr3g436010	Medtr3g436010.1	3	11900992	11905435	H	324	245-308	6	c
MtbZIP21	Medtr3g044820	Medtr3g044820.1	3	14461348	14462680	D	212	43-87	4	b
MtbZIP22	Medtr3g467120	Medtr3g467120.1	3	27664731	27667848	I	378	177-240	3	c
MtbZIP23	Medtr3g087940	Medtr3g087940.1	3	39857802	39861403	D	364	77-121	7	b
MtbZIP24	Medtr3g094020	Medtr3g094020.1	3	42952269	42955329	I	312	108-171	3	c
MtbZIP25.1	Medtr3g101780	Medtr3g101780.1	3	46872645	46876350	A	432	351-402	3	a
MtbZIP25.2		Medtr3g101780.2	3	46872645	46876350	A	432	351-402	3	a
MtbZIP26	Medtr3g103360	Medtr3g103360.1	3	47689777	47690246	S	142	54-101	0	d
MtbZIP27	Medtr3g109310	Medtr3g109310.1	3	50551106	50555540	C	296	124-187	5	c
MtbZIP28	Medtr3g112220	Medtr3g112220.1	3	52551663	52552541	S	96	2-65	0	d
MtbZIP29	Medtr3g117120	Medtr3g117120.1	3	54790583	54791957	S	156	28-91	0	d
MtbZIP30.1	Medtr4g053250	Medtr4g053250.1	4	19275014	19284526	D	490	187-231	11	b
MtbZIP30.2		Medtr4g053250.2	4	19275014	19284526	D	490	187-231	11	b
MtbZIP30.3		Medtr4g053250.3	4	19275014	19284526	D	490	187-231	11	b
MtbZIP31	Medtr4g070860	Medtr4g070860.1	4	26689519	26691112	S	157	28-91	0	d
MtbZIP32.1	Medtr4g072090	Medtr4g072090.1	4	27348472	27352510	I	507	360-423	3	c
MtbZIP32.2		Medtr4g072090.2	4	27348568	27352475	I	448	360-423	2	c
MtbZIP33	Medtr4g079500	Medtr4g079500.1	4	30729105	30732034	E	329	194-246	3	c
MtbZIP34	Medtr4g085910	Medtr4g085910.1	4	33597542	33601199	A	377	300-345	2	a
MtbZIP35	Medtr4g094390	Medtr4g094390.1	4	37878864	37879850	A	195	129-180	2	a
MtbZIP36	Medtr4g097440	Medtr4g097440.1	4	40151539	40152438	S	175	73-136	0	d
MtbZIP37	Medtr5g015090	Medtr5g015090.1	5	5188798	5189537	S	158	59-122	0	d
MtbZIP38.1	Medtr5g028850	Medtr5g028850.1	5	12068444	12075181	G	403	308-371	11	a
MtbZIP38.2		Medtr5g028850.2	5	12068468	12075166	G	401	306-369	11	a
MtbZIP39.1	Medtr5g054900	Medtr5g054900.2	5	22607654	22611375	D	461	177-221	10	b
MtbZIP39.2		Medtr5g054900.1	5	22607981	22611144	D	435	147-191	9	b
MtbZIP39.3		Medtr5g054900.3	5	22608747	22611375	D	350	66-110	7	b
MtbZIP39.4		Medtr5g054900.4	5	22608747	22611375	D	354	66-110	7	b
MtbZIP40	Medtr5g075390	Medtr5g075390.1	5	32043985	32047796	I	359	159-222	3	c
MtbZIP41.1	Medtr5g088230	Medtr5g088230.2	5	38258614	38263185	A	270	197-242	2	a
MtbZIP41.2		Medtr5g088230.1	5	38259566	38263128	A	265	192-237	2	a
MtbZIP42	Medtr6g016375	Medtr6g016375.1	6	6066437	6067600	S	201	88-151	0	d
MtbZIP43	Medtr6g026800	Medtr6g026800.1	6	9039563	9042937	A	322	249-294	3	a
MtbZIP44	Medtr6g034945	Medtr6g034945.1	6	12233674	12239337	I	311	151-214	3	c
MtbZIP45	Medtr7g017880	Medtr7g017880.1	7	5744356	5745388	S	192	85-148	0	d
MtbZIP46	Medtr7g029400	Medtr7g029400.1	7	10482869	10484040	S	193	82-145	0	d
MtbZIP47	Medtr7g057160	Medtr7g057160.1	7	20558234	20560822	H	172	98-161	3	c
MtbZIP48	Medtr7g088090	Medtr7g088090.1	7	34276989	34280780	A	321	248-292	2	a
MtbZIP49	Medtr7g088890	Medtr7g088890.1	7	34698756	34702206	B	766	260-320	1	d
MtbZIP50.1	Medtr7g089800	Medtr7g089800.1	7	35185862	35191330	D	453	165-209	10	b
MtbZIP50.2		Medtr7g089800.2	7	35185862	35191330	D	424	136-180	9	b
MtbZIP50.3		Medtr7g089800.3	7	35186017	35191294	D	453	165-209	10	b
MtbZIP51.1	Medtr7g092750	Medtr7g092750.1	7	36793806	36801064	D	464	172-214	10	b
MtbZIP51.2		Medtr7g092750.2	7	36793806	36800936	D	439	172-214	10	b
MtbZIP51.3		Medtr7g092750.3	7	36793806	36800266	D	364	71-113	8	b
MtbZIP52	Medtr7g104190	Medtr7g104190.1	7	42209365	42214139	U	499	148-211	5	a
MtbZIP53	Medtr7g104480	Medtr7g104480.1	7	42340626	42343103	A	432	344-396	3	a
MtbZIP54	Medtr7g109510	Medtr7g109510.1	7	44795103	44796143	S	138	20-66	0	d
MtbZIP55	Medtr7g115120	Medtr7g115120.1	7	47526543	47529841	C	390	193-247	5	c
MtbZIP56	Medtr7g115140	Medtr7g115140.1	7	47543146	47544591	C	209	132-186	6	c
MtbZIP57.1	Medtr7g116890	Medtr7g116890.1	7	48261777	48266712	G	425	281-344	11	a
MtbZIP57.2		Medtr7g116890.3	7	48261777	48266712	G	426	281-344	11	a
MtbZIP57.3		Medtr7g116890.6	7	48261777	48266712	G	426	281-344	11	a
MtbZIP57.4		Medtr7g116890.2	7	48262013	48266623	G	426	281-344	11	a
MtbZIP57.5		Medtr7g116890.4	7	48262450	48266712	G	426	281-344	11	a
MtbZIP57.6		Medtr7g116890.5	7	48262960	48266712	G	426	281-344	11	a
MtbZIP58	Medtr8g015250	Medtr8g015250.1	8	4951525	4952510	S	182	72-135	0	d
MtbZIP59	Medtr8g028150	Medtr8g028150.1	8	10487475	10492845	G	423	280-343	11	a
MtbZIP60.1	Medtr8g040120	Medtr8g040120.2	8	14925436	14932937	D	467	179-223	10	b
MtbZIP60.2		Medtr8g040120.3	8	14925436	14932937	D	467	179-223	10	b
MtbZIP60.3		Medtr8g040120.1	8	14925769	14932922	D	467	179-223	10	b
MtbZIP60.4		Medtr8g040120.5	8	14925794	14932937	D	467	179-223	10	b
MtbZIP60.5		Medtr8g040120.4	8	14925896	14932937	D	467	179-223	10	b
MtbZIP61	Medtr8g043960	Medtr8g043960.1	8	16809435	16813042	A	314	241-286	2	a
MtbZIP62.1	Medtr8g070820	Medtr8g070820.1	8	30001144	30008055	G	398	307-370	11	a
MtbZIP62.2		Medtr8g070820.2	8	30001144	30008055	G	372	281-344	11	a
MtbZIP63.1	Medtr8g077950	Medtr8g077950.1	8	33205912	33211722	G	341	260-322	10	a
MtbZIP63.2		Medtr8g077950.4	8	33206019	33211140	G	341	260-323	10	a
MtbZIP63.3		Medtr8g077950.2	8	33206148	33211569	G	339	258-321	10	a
MtbZIP63.4		Medtr8g077950.3	8	33206148	33211569	G	281	200-263	8	a
MtbZIP64	Medtr8g086020	Medtr8g086020.1	8	35695849	35697417	S	161	33-79	0	d
MtbZIP65	Medtr0126s0080	Medtr0126s0080.1	scaffold0126	22859	27968	D	471	214-258	10	b

## Sheet: Pv
Additional file 1. The identified legume bZIP proteins and their related information (PvbZIPs)
Name	Gene ID	Protein ID	Chr./Scafflod	Locus		Group ID	Protein Length	Position of bZIP domain	No. of introns in coding region	Intron pattern within the basic and hinge region of the bZIP domain
				Start position (bp)	End Position(bp)
PvbZIP1.1	Phvul.001G009000	Phvul.001G009000.1	1	762540	765991	I	560	401-464	4	c
PvbZIP1.2		Phvul.001G009000.2	1	762540	765991	I	553	394-457	3	c
PvbZIP1.3		Phvul.001G009000.3	1	762620	765879	I	559	400-463	4	c
PvbZIP2	Phvul.001G011800	Phvul.001G011800.1	1	1022018	1022488	S	156	29-92	0	d
PvbZIP3	Phvul.001G029500	Phvul.001G029500.1	1	2722638	2723258	S	140	55-101	0	d
PvbZIP4	Phvul.001G077200	Phvul.001G077200.1	1	11306882	11319303	C	306	133-196	5	c
PvbZIP5	Phvul.001G101000	Phvul.001G101000.1	1	23320019	23324179	A	313	241-286	2	a
PvbZIP6	Phvul.001G119300	Phvul.001G119300.1	1	33637080	33640705	B	783	274-334	2	d
PvbZIP7	Phvul.001G123300	Phvul.001G123300.1	1	34642377	34648835	D	460	173-217	10	b
PvbZIP8.1	Phvul.001G140100	Phvul.001G140100.1	1	38819114	38826230	D	483	190-234	10	b
PvbZIP8.2		Phvul.001G140100.2	1	38819114	38826230	D	482	189-233	10	b
PvbZIP9.1	Phvul.001G188300	Phvul.001G188300.1	1	45475087	45479683	U	503	171-234	5	a
PvbZIP9.2		Phvul.001G188300.2	1	45476294	45479683	U	380	48-111	4	a
PvbZIP10	Phvul.001G189400	Phvul.001G189400.1	1	45579931	45583092	A	393	306-358	3	a
PvbZIP11	Phvul.001G212800	Phvul.001G212800.1	1	47631748	47632975	S	144	21-68	0	d
PvbZIP12.1	Phvul.001G249300	Phvul.001G249300.1	1	50739003	50743695	D	362	76-120	7	b
PvbZIP12.2		Phvul.001G249300.2	1	50739003	50743695	D	362	76-120	7	b
PvbZIP13	Phvul.002G009200	Phvul.002G009200.1	2	1083466	1084467	S	175	73-136	0	d
PvbZIP14	Phvul.002G110600	Phvul.002G110600.1	2	22492109	22493173	S	193	80-143	0	d
PvbZIP15	Phvul.002G136000	Phvul.002G136000.1	2	26797730	26810044	G	397	303-366	11	a
PvbZIP16	Phvul.002G203300	Phvul.002G203300.1	2	36344589	36347224	A	247	164-216	3	a
PvbZIP17	Phvul.002G237600	Phvul.002G237600.1	2	40336995	40338182	S	159	28-74	0	d
PvbZIP18	Phvul.003G028800	Phvul.003G028800.1	3	2731742	2736618	D	462	176-220	10	b
PvbZIP19	Phvul.003G181500	Phvul.003G181500.1	3	39306174	39306806	S	210	102-165	0	d
PvbZIP20	Phvul.003G233200	Phvul.003G233200.1	3	45546264	45546779	S	171	64-127	0	d
PvbZIP21	Phvul.003G252000	Phvul.003G252000.1	3	47973490	47979273	G	339	259-322	10	a
PvbZIP22	Phvul.003G266100	Phvul.003G266100.1	3	49289696	49290831	A	155	85-136	2	a
PvbZIP23	Phvul.003G273900	Phvul.003G273900.1	3	49963099	49970518	G	417	310-373	11	a
PvbZIP24.1	Phvul.003G291800	Phvul.003G291800.1	3	51759723	51763526	A	408	326-377	3	a
PvbZIP24.2		Phvul.003G291800.2	3	51759723	51763526	A	407	326-377	3	a
PvbZIP25	Phvul.004G045800	Phvul.004G045800.1	4	5216268	5217323	S	196	78-141	0	d
PvbZIP26	Phvul.004G047600	Phvul.004G047600.1	4	5502309	5505252	A	200	120-172	3	a
PvbZIP27	Phvul.004G053300	Phvul.004G053300.1	4	6809527	6813046	A	303	231-275	2	a
PvbZIP28	Phvul.004G097200	Phvul.004G097200.1	4	27615332	27619366	I	332	172-235	3	c
PvbZIP29	Phvul.005G011600	Phvul.005G011600.1	5	993270	996579	A	289	217-262	2	a
PvbZIP30	Phvul.005G068500	Phvul.005G068500.1	5	10927806	10931339	E	332	178-230	3	c
PvbZIP31	Phvul.005G097800	Phvul.005G097800.1	5	29035321	29039976	E	329	198-250	3	c
PvbZIP32	Phvul.005G124100	Phvul.005G124100.1	5	34782352	34789375	D	486	181-225	11	b
PvbZIP33	Phvul.005G124200	Phvul.005G124200.1	5	34807360	34809069	A	292	236-280	2	a
PvbZIP34	Phvul.005G153900	Phvul.005G153900.1	5	38046607	38050487	I	434	217-280	3	c
PvbZIP35	Phvul.006G021900	Phvul.006G021900.1	6	10227112	10233980	A	271	199-244	2	a
PvbZIP36.1	Phvul.006G029200	Phvul.006G029200.1	6	12401959	12406073	H	315	237-300	6	c
PvbZIP36.2		Phvul.006G029200.2	6	12401959	12406073	H	290	212-275	6	c
PvbZIP37	Phvul.006G078500	Phvul.006G078500.1	6	19712402	19715927	I	416	215-278	3	c
PvbZIP38	Phvul.006G101700	Phvul.006G101700.1	6	21866846	21870121	C	345	160-214	5	c
PvbZIP39.1	Phvul.006G109700	Phvul.006G109700.1	6	22575398	22581732	G	424	280-343	11	a
PvbZIP39.2		Phvul.006G109700.2	6	22574895	22581732	G	424	280-343	11	a
PvbZIP39.3		Phvul.006G109700.3	6	22574895	22581732	G	410	266-329	10	a
PvbZIP39.4		Phvul.006G109700.4	6	22575398	22581732	G	410	266-329	10	a
PvbZIP40	Phvul.007G003600	Phvul.007G003600.1	7	234003	241418	D	444	157-201	10	b
PvbZIP41	Phvul.007G025500	Phvul.007G025500.1	7	1859896	1863283	D	462	173-217	10	b
PvbZIP42	Phvul.007G081000	Phvul.007G081000.1	7	7763631	7766798	A	240	158-210	3	a
PvbZIP43	Phvul.007G187400	Phvul.007G187400.1	7	42378455	42385747	C	453	249-304	5	c
PvbZIP44	Phvul.007G214300	Phvul.007G214300.1	7	45324320	45325225	S	149	21-68	0	d
PvbZIP45	Phvul.007G229600	Phvul.007G229600.1	7	46961712	46964555	A	421	338-390	3	a
PvbZIP46	Phvul.007G247600	Phvul.007G247600.1	7	48701317	48703911	U	292	123-165	2	c
PvbZIP47.1	Phvul.007G257700	Phvul.007G257700.1	7	49576913	49581561	D	530	253-297	10	b
PvbZIP47.2		Phvul.007G257700.2	7	49576913	49581561	D	488	211-255	9	b
PvbZIP48	Phvul.008G023800	Phvul.008G023800.1	8	2031704	2032567	S	195	82-145	0	d
PvbZIP49	Phvul.008G126200	Phvul.008G126200.1	8	18407782	18408212	H	72	8-65	1	c
PvbZIP50	Phvul.008G169000	Phvul.008G169000.1	8	44024319	44028933	D	369	76-111	7	b
PvbZIP51	Phvul.008G169100	Phvul.008G169100.1	8	44070677	44077329	A	299	22-271	2	a
PvbZIP52	Phvul.008G247800	Phvul.008G247800.1	8	56251904	56255195	I	363	164-227	3	c
PvbZIP53	Phvul.009G005800	Phvul.009G005800.1	9	1006284	1006766	S	160	28-91	0	d
PvbZIP54	Phvul.009G018700	Phvul.009G018700.1	9	3423224	3427367	A	172	98-148	2	a
PvbZIP55	Phvul.009G026900	Phvul.009G026900.1	9	6052599	6055796	D	351	65-100	7	b
PvbZIP56	Phvul.009G060900	Phvul.009G060900.1	9	10772250	10772687	S	145	29-92	0	d
PvbZIP57.1	Phvul.009G065500	Phvul.009G065500.1	9	11205562	11210331	A	415	335-386	3	a
PvbZIP57.2		Phvul.009G065500.2	9	11205876	11210331	A	415	335-386	3	a
PvbZIP58	Phvul.009G073800	Phvul.009G073800.1	9	12225452	12226507	S	137	55-102	0	d
PvbZIP59	Phvul.009G104100	Phvul.009G104100.1	9	15693125	15697967	C	293	121-184	5	c
PvbZIP60.1	Phvul.009G142900	Phvul.009G142900.1	9	20906360	20910335	I	288	92-155	3	c
PvbZIP60.2		Phvul.009G142900.2	9	20906750	20910335	I	288	92-155	3	c
PvbZIP60.3		Phvul.009G142900.3	9	20906804	20910335	I	288	92-155	3	c
PvbZIP61	Phvul.009G204300	Phvul.009G204300.1	9	30188193	30188759	S	188	96-145	0	d
PvbZIP62	Phvul.010G018200	Phvul.010G018200.1	10	2822209	2825609	H	224	143-206	3	c
PvbZIP63.1	Phvul.010G108800	Phvul.010G108800.1	10	36976049	36980812	G	426	283-346	11	a
PvbZIP63.2		Phvul.010G108800.2	10	36976049	36980812	G	424	281-344	11	a
PvbZIP64.1	Phvul.011G035700	Phvul.011G035700.1	11	3134440	3137257	F	265	87-153	1	d
PvbZIP64.2		Phvul.011G035700.2	11	3134440	3136877	F	265	87-153	1	d
PvbZIP65	Phvul.011G038200	Phvul.011G038200.1	11	3309634	3313584	I	561	407-470	3	c
PvbZIP66	Phvul.011G042600	Phvul.011G042600.1	11	3708499	3710233	S	153	29-92	0	d
PvbZIP67	Phvul.011G047100	Phvul.011G047100.1	11	4081041	4084552	G	188	90-153	5	a
PvbZIP68	Phvul.011G053500	Phvul.011G053500.1	11	4546245	4551062	I	337	152-215	3	c
PvbZIP69.1	Phvul.011G093700	Phvul.011G093700.1	11	9550246	9557206	D	460	184-228	10	b
PvbZIP69.2		Phvul.011G093700.2	11	9550246	9557206	D	460	184-228	10	b
PvbZIP70.1	Phvul.011G116800	Phvul.011G116800.1	11	18326978	18330255	E	329	195-247	3	c
PvbZIP70.2		Phvul.011G116800.2	11	18326978	18330255	E	329	195-247	3	c
PvbZIP71.1	Phvul.011G186800	Phvul.011G186800.1	11	46338494	46343223	A	323	251-296	2	a
PvbZIP71.2		Phvul.011G186800.2	11	46339671	46343223	A	323	251-296	2	a
PvbZIP71.3		Phvul.011G186800.3	11	46339854	46343223	A	323	251-296	2	a
PvbZIP72	Phvul.011G203400	Phvul.011G203400.1	11	48166330	48175959	D	467	180-224	10	b

## Sheet: Ca
Additional file 1. The identified legume bZIP proteins and their related information (CabZIPs)
Name	Gene ID	Protein ID	Chr./Scafflod	Locus		Group ID	Protein Length	Position of bZIP domain	No. of introns in coding region	Intron pattern within the basic and hinge region of the bZIP domain
				Start position (bp)	End Position (bp)
CabZIP1	Ca_02692	Ca_02692	1	10710193	10712223	I	300	216-279	2	c
CabZIP2	Ca_02472	Ca_02472	1	12794098	12797067	E	311	179-231	3	c
CabZIP3	Ca_07057	Ca_07057	1	14731355	14735263	D	478	172-216	11	b
CabZIP4	Ca_07056	Ca_07056	1	14737802	14739391	A	294	230-282	2	a
CabZIP5	Ca_12857	Ca_12857	1	48246702	48249914	E	303	175-227	3	c
CabZIP6	Ca_19689	Ca_19689	2	5828693	5830017	A	303	234-279	2	a
CabZIP7	Ca_15971	Ca_15971	2	18477487	18478047	S	186	82-145	0	d
CabZIP8	Ca_15657	Ca_15657	2	27360060	27362427	I	379	179-242	3	c
CabZIP9	Ca_10228	Ca_10228	2	32955867	32958003	A	269	197-242	2	a
CabZIP10	Ca_16514	Ca_16514	3	7624589	7625158	S	189	82-145	0	d
CabZIP11	Ca_08143	Ca_08143	3	27638561	27639650	A	302	237-281	2	a
CabZIP12	Ca_08103	Ca_08103	3	28079609	28082561	B	786	278-388	1	d
CabZIP13	Ca_07170	Ca_07170	3	28612423	28616855	D	458	171-215	10	b
CabZIP14	Ca_07292	Ca_07292	3	29842383	29845826	D	402	153-195	10	b
CabZIP15	Ca_00780	Ca_00780	3	35079307	35082358	U	407	139-202	6	a
CabZIP16	Ca_00791	Ca_00791	3	35184375	35186137	A	427	340-392	3	a
CabZIP17	Ca_01004	Ca_01004	3	36809882	36810325	S	147	24-71	0	d
CabZIP18	Ca_01234	Ca_01234	3	38760128	38762733	C	293	90-144	5	c
CabZIP19	Ca_01293	Ca_01293	3	39308351	39313312	G	409	266-329	11	a
CabZIP20	Ca_27693	Ca_27693	4	19227	22138	I	547	391-454	3	c
CabZIP21	Ca_03753	Ca_03753	4	5018360	5022286	C	430	223-275	5	c
CabZIP22	Ca_03512	Ca_03512	4	7211526	7211951	S	141	21-84	0	d
CabZIP23	Ca_04375	Ca_04375	4	11410910	11414140	A	243	161-213	3	a
CabZIP24	Ca_04395	Ca_04395	4	11686466	11689819	I	289	121-184	3	c
CabZIP25	Ca_05471	Ca_05471	4	16530116	16533088	D	373	86-130	8	b
CabZIP26	Ca_11015	Ca_11015	4	40925569	40933259	C	339	170-233	5	c
CabZIP27	Ca_10901	Ca_10901	4	42349161	42353589	D	332	45-89	7	b
CabZIP28	Ca_09220	Ca_09220	4	45637282	45637719	S	145	58-104	0	d
CabZIP29	Ca_10755	Ca_10755	4	48319743	48322771	I	550	382-445	3	c
CabZIP30	Ca_23748	Ca_23748	5	10963547	10966004	A	322	250-295	2	a
CabZIP31	Ca_08929	Ca_08929	5	27116521	27119026	I	387	187-250	3	c
CabZIP32	Ca_04767	Ca_04767	5	30725865	30726332	S	155	28-91	0	d
CabZIP33	Ca_01865	Ca_01865	5	33874124	33879506	C	298	128-180	5	c
CabZIP34	Ca_01548	Ca_01548	5	36753273	36755883	A	173	93-144	3	a
CabZIP35	Ca_12670	Ca_12670	5	43832181	43835578	D	384	98-142	8	b
CabZIP36	Ca_04108	Ca_04108	5	46510515	46514089	I	319	116-179	3	c
CabZIP37	Ca_09600	Ca_09600	6	7768658	7771020	D	363	75-117	7	b
CabZIP38	Ca_08586	Ca_08586	6	10053669	10054151	S	160	35-81	0	d
CabZIP39	Ca_05211	Ca_05211	6	14399790	14402032	A	311	231-283	3	a
CabZIP40	Ca_06458	Ca_06458	6	18443903	18445838	A	385	309-354	2	a
CabZIP41	Ca_11292	Ca_11292	6	21495722	21497783	E	292	161-213	3	c
CabZIP42	Ca_24168	Ca_24168	6	24585834	24586625	F	263	87-134	0	d
CabZIP43	Ca_16486	Ca_16486	6	30939927	30943926	D	490	189-233	11	b
CabZIP44	Ca_17416	Ca_17416	6	56771660	56772001	S	113	1-57	0	d
CabZIP45	Ca_15397	Ca_15397	6	58554985	58555458	S	157	28-91	0	d
CabZIP46	Ca_13236	Ca_13236	7	7811675	7812316	S	213	103-166	0	d
CabZIP47	Ca_09362	Ca_09362	7	11324198	11324725	S	175	72-135	0	d
CabZIP48	Ca_16040	Ca_16040	7	13551943	13555011	G	337	257-320	10	a
CabZIP49	Ca_15839	Ca_15839	7	17775289	17780495	G	402	310-373	11	a
CabZIP50	Ca_17787	Ca_17787	7	35831244	35835555	G	418	275-338	11	a
CabZIP51	Ca_17971	Ca_17971	7	42102871	42108600	D	470	183-227	10	b
CabZIP52	Ca_15706	Ca_15706	7	44840772	44843295	A	322	250-295	2	a
CabZIP53	Ca_11455	Ca_11455	8	8199129	8204707	G	402	308-371	11	a
CabZIP54	Ca_11168	Ca_11168	scaffold1301_1	85833	88495	D	356	63-98	7	b
CabZIP55	Ca_26452	Ca_26452	scaffold2516	70116	73848	I	322	163-226	3	c
CabZIP56	Ca_25784	Ca_25784	scaffold334	185707	189688	D	475	188-232	10	b
CabZIP57	Ca_22618	Ca_22618	scaffold451	463234	465929	H	185	112-175	3	c
CabZIP58	Ca_20172	Ca_20172	scaffold674	605725	609448	U	212	57-100	3	c
CabZIP59	Ca_21380	Ca_21380	scaffold98	189079	192310	H	307	229-292	6	c

## Sheet: Cc
Additional file 1. The identified legume bZIP proteins and their related information (CcbZIPs)
Name	Gene ID	Protein ID	Chr./Scafflod	Locus		Group ID	Protein Length	Position of bZIP domain	No. of introns in coding region	Intron pattern within the basic and hinge region of the bZIP domain
				Start position (bp)	End Position (bp)
CcbZIP1	C.cajan_19455	C.cajan_19455	1	2696169	2700149	D	349	63-107	6	b
CcbZIP2	C.cajan_20124	C.cajan_20124	1	9754412	9754927	S	171	57-120	11	d
CcbZIP3	C.cajan_05465	C.cajan_05465	2	10375134	10377503	I	369	169-232	0	c
CcbZIP4	C.cajan_06017	C.cajan_06017	2	15799485	15807340	D	379	86-130	3	b
CcbZIP5	C.cajan_06953	C.cajan_06953	2	26216156	26219884	C	373	212-266	11	c
CcbZIP6	C.cajan_08056	C.cajan_08056	3	128910	133603	D	459	173-217	3	b
CcbZIP7	C.cajan_09114	C.cajan_09114	3	11245791	11249679	C	289	128-188	0	c
CcbZIP8	C.cajan_09379	C.cajan_09379	3	13664358	13669372	D	463	176-220	3	b
CcbZIP9	C.cajan_09536	C.cajan_09536	3	15437723	15444536	D	435	142-186	12	b
CcbZIP10	C.cajan_10075	C.cajan_10075	3	20726020	20729196	A	336	249-301	2	a
CcbZIP11	C.cajan_10762	C.cajan_10762	3	27328859	27332510	C	369	179-231	2	c
CcbZIP12	C.cajan_10840	C.cajan_10840	3	27977157	27981821	G	420	275-338	10	a
CcbZIP13	C.cajan_21264	C.cajan_21264	4	3773076	3773543	S	155	29-92	5	d
CcbZIP14	C.cajan_21275	C.cajan_21275	4	3886913	3890372	I	568	412-475	5	c
CcbZIP15	C.cajan_21735	C.cajan_21735	4	8482580	8490663	D	488	183-227	6	b
CcbZIP16	C.cajan_21855	C.cajan_21855	4	9630996	9633144	E	329	199-251	1	c
CcbZIP17	C.cajan_23335	C.cajan_23335	5	2573242	2573676	S	144	21-84	0	d
CcbZIP18	C.cajan_11901	C.cajan_11901	6	9287764	9290858	I	181	30-93	0	c
CcbZIP19	C.cajan_12353	C.cajan_12353	6	14165591	14175495	G	435	333-396	11	a
CcbZIP20	C.cajan_18094	C.cajan_18094	7	8375672	8376715	A	242	179-224	3	a
CcbZIP21	C.cajan_18140	C.cajan_18140	7	8705669	8708719	B	744	269-329	3	d
CcbZIP22	C.cajan_18375	C.cajan_18375	7	11371863	11390201	D	463	176-220	3	b
CcbZIP23	C.cajan_18380	C.cajan_18380	7	11431736	11436699	D	223	44-88	3	b
CcbZIP24	C.cajan_19144	C.cajan_19144	7	19204775	19208739	A	302	208-271	3	a
CcbZIP25	C.cajan_22601	C.cajan_22601	9	5155255	5158869	H	326	248-311	1	c
CcbZIP26	C.cajan_14697	C.cajan_14697	10	15351509	15352455	A	288	221-266	0	a
CcbZIP27	C.cajan_01252	C.cajan_01252	11	13415665	13416114	S	149	22-69	3	d
CcbZIP28	C.cajan_02912	C.cajan_02912	11	32198517	32199008	S	163	55-118	7	d
CcbZIP29	C.cajan_03835	C.cajan_03835	11	42201404	42204691	G	421	278-341	3	a
CcbZIP30	C.cajan_23636	C.cajan_23636	Scaffold000011	944180	947506	I	290	89-152	0	c
CcbZIP31	C.cajan_36712	C.cajan_36712	Scaffold000035	130030	133916	H	188	107-170	0	c
CcbZIP32	C.cajan_32036	C.cajan_32036	Scaffold000070	192687	195594	I	381	181-244	3	c
CcbZIP33	C.cajan_28731	C.cajan_28731	Scaffold000146	30191	34724	I	197	35-98	10	c
CcbZIP34	C.cajan_23913	C.cajan_23913	Scaffold000330	516159	522436	E	318	183-235	0	c
CcbZIP35	C.cajan_27266	C.cajan_27266	Scaffold000350	282286	282869	A	169	116-163	0	a
CcbZIP36	C.cajan_26741	C.cajan_26741	Scaffold000400	338702	339310	S	202	89-152	3	d
CcbZIP37	C.cajan_46878	C.cajan_46878	Scaffold117562	636	1936	A	118	36-81	0	a
CcbZIP38	C.cajan_31493	C.cajan_31493	Scaffold126149	184838	188553	D	369	76-111	11	b
CcbZIP39	C.cajan_39155	C.cajan_39155	Scaffold126529	24858	25289	S	143	56-103	4	d
CcbZIP40	C.cajan_28156	C.cajan_28156	Scaffold127142	174833	175105	S	99	2-44	1	d
CcbZIP41	C.cajan_28158	C.cajan_28158	Scaffold127142	187689	188129	S	146	23-70	0	d
CcbZIP42	C.cajan_42375	C.cajan_42375	Scaffold128500	32395	34931	E	297	151-203	2	c
CcbZIP43	C.cajan_36170	C.cajan_36170	Scaffold131150	153460	156216	G	337	257-320	1	a
CcbZIP44	C.cajan_35460	C.cajan_35460	Scaffold131636	105672	106127	S	151	28-91	10	d
CcbZIP45	C.cajan_24447	C.cajan_24447	Scaffold132135	62122	62409	S	95	1-57	5	d
CcbZIP46	C.cajan_42782	C.cajan_42782	Scaffold132323	21266	22239	G	181	74-137	1	a
CcbZIP47	C.cajan_24851	C.cajan_24851	Scaffold132374	444927	445382	S	151	45-108	2	d
CcbZIP48	C.cajan_31756	C.cajan_31756	Scaffold132593	175225	182261	D	482	178-222	3	b
CcbZIP49	C.cajan_31853	C.cajan_31853	Scaffold132771	351499	354558	I	525	367-430	5	c
CcbZIP50	C.cajan_36798	C.cajan_36798	Scaffold132952	78890	79829	A	268	199-244	0	a
CcbZIP51	C.cajan_41441	C.cajan_41441	Scaffold132998	72620	73219	S	199	81-144	4	d
CcbZIP52	C.cajan_30734	C.cajan_30734	Scaffold133173	159735	161671	A	149	76-127	2	a
CcbZIP53	C.cajan_27615	C.cajan_27615	Scaffold133584	85254	85906	A	188	109-159	1	a
CcbZIP54	C.cajan_39872	C.cajan_39872	Scaffold133973	44544	49645	D	461	175-219	10	b
CcbZIP55	C.cajan_42665	C.cajan_42665	Scaffold134521	65381	74255	C	295	131-194	5	c
CcbZIP56	C.cajan_40435	C.cajan_40435	Scaffold135148	7408	8339	A	280	231-275	1	a
CcbZIP57	C.cajan_39019	C.cajan_39019	Scaffold135499	159885	162605	U	282	121-163	2	c
CcbZIP58	C.cajan_31386	C.cajan_31386	Scaffold135550	33077	35843	I	507	338-401	3	c
CcbZIP59	C.cajan_41844	C.cajan_41844	Scaffold136153	4984	7325	A	328	247-298	5	a
CcbZIP60	C.cajan_33974	C.cajan_33974	Scaffold136554	182921	183385	S	154	23-86	0	d
CcbZIP61	C.cajan_36518	C.cajan_36518	Scaffold137665	17300	20155	A	397	310-362	4	a

## Sheet: Lj
Additional file 1. The identified legume bZIP proteins and their related information (LjbZIPs)
Name	Gene ID	Protein ID	Chr./Scafflod	Locus		Group ID	Protein Length	Position of bZIP domain	No. of introns in coding region	Intron pattern within the basic and hinge region of the bZIP domain
				Start position (bp)	End Position (bp)
LjbZIP1	LjT03D12.60.r2.d	LjT03D12.60.r2.d	0	11408862	11412015	I	493	325-388	3	c
LjbZIP2	LjT15A14.110.r2.d	LjT15A14.110.r2.d	0	16125519	16128590	D	375	76-118	7	b
LjbZIP3	chr1.LjT35C22.60.r2.m	chr1.LjT35C22.60.r2.m	1	26675111	26679129	C	303	131-194	5	c
LjbZIP4	chr1.CM0113.810.r2.m	chr1.CM0113.810.r2.m	1	41152521	41152964	S	147	28-91	0	d
LjbZIP5	chr1.CM0269.100.r2.d	chr1.CM0269.100.r2.d	1	51892564	51895470	B	734	226-286	1	d
LjbZIP6	chr1.CM0009.80.r2.d	chr1.CM0009.80.r2.d	1	52958769	52963460	D	423	136-180	8	b
LjbZIP7	chr1.CM0105.470.r2.d	chr1.CM0105.470.r2.d	1	65655424	65659112	G	339	271-334	8	a
LjbZIP8	chr2.CM0903.580.r2.d	chr2.CM0903.580.r2.d	2	18400267	18403902	D	381	93-137	7	b
LjbZIP9	chr2.CM0124.860.r2.d	chr2.CM0124.860.r2.d	2	19360389	19360994	S	201	84-147	0	d
LjbZIP10	chr2.CM0230.140.r2.m	chr2.CM0230.140.r2.m	2	24598484	24604868	G	406	304-367	8	a
LjbZIP11	chr2.CM0272.780.r2.m	chr2.CM0272.780.r2.m	2	26530026	26530889	A	218	147-196	2	a
LjbZIP12	chr2.CM0021.50.r2.d	chr2.CM0021.50.r2.d	2	29279532	29279859	S	107	3-66	0	d
LjbZIP13	chr3.CM0106.340.r2.d	chr3.CM0106.340.r2.d	3	2293051	2295476	I	312	228-292	2	c
LjbZIP14	chr3.LjT02O17.50.r2.m	chr3.LjT02O17.50.r2.m	3	23318923	23323221	A	316	244-289	2	a
LjbZIP15	chr3.CM1468.200.r2.d	chr3.CM1468.200.r2.d	3	32662861	32666695	G	425	281-344	8	a
LjbZIP16	chr3.CM0160.1040.r2.m	chr3.CM0160.1040.r2.m	3	37984108	37986504	E	342	205-257	3	c
LjbZIP17	chr3.CM0091.2110.r2.d	chr3.CM0091.2110.r2.d	3	44756754	44757075	I	72	1-57	1	d
LjbZIP18	chr4.CM0337.330.r2.m	chr4.CM0337.330.r2.m	4	3908923	3909669	A	163	116-161	1	a
LjbZIP19	chr4.CM0046.810.r2.a	chr4.CM0046.810.r2.a	4	35914346	35914819	S	157	30-76	0	d
LjbZIP20	chr5.CM0077.660.r2.d	chr5.CM0077.660.r2.d	5	1579434	1579901	S	155	28-87	0	d
LjbZIP21	chr5.LjT29J15.150.r2.m	chr5.LjT29J15.150.r2.m	5	23295505	23298128	C	275	68-122	3	c
LjbZIP22	chr5.CM0239.290.r2.m	chr5.CM0239.290.r2.m	5	26077745	26078179	S	144	20-67	0	d
LjbZIP23	chr5.CM0052.790.r2.m	chr5.CM0052.790.r2.m	5	30176765	30178935	A	242	160-212	3	a
LjbZIP24	chr6.CM0085.130.r2.m	chr6.CM0085.130.r2.m	6	12049879	12055233	H	321	243-306	6	c
LjbZIP25	chr6.CM0085.250.r2.d	chr6.CM0085.250.r2.d	6	12147155	12152509	H	321	243-306	6	c
LjbZIP26	chr6.CM0314.840.r2.d	chr6.CM0314.840.r2.d	6	27582097	27582696	A	172	93-138	1	a
LjbZIP27	LjSGA_018783.1.1	LjSGA_018783.1.1	LjSGA_018783	2076	2504	S	142	55-107	0	d
LjbZIP28	LjSGA_022926.1	LjSGA_022926.1	LjSGA_022926	73	1709	I	206	106-169	2	c
LjbZIP29	LjSGA_023611.1	LjSGA_023611.1	LjSGA_023611	714	1803	A	327	243 - 288	1	a
LjbZIP30	LjSGA_023972.1	LjSGA_023972.1	LjSGA_023972	554	1757	I	196	1-60	2	d
LjbZIP31	LjSGA_036158.1	LjSGA_036158.1	LjSGA_036158	500	1300	G	172	104-167	3	a
LjbZIP32	LjSGA_041733.1	LjSGA_041733.1	LjSGA_041733	96	533	S	145	23-86	0	d
LjbZIP33	LjSGA_041970.1	LjSGA_041970.1	LjSGA_041970	685	1242	S	185	74-137	0	d

## Sheet: number of bZIP genes
Additional file 1. The identified legume bZIP proteins and their related information
The number of identified legume bZIP genes and proteins
	Number of GmbZIPs		Number of MtbZIPs		Number of PvbZIPs		Number of CabZIPs		Number of CcbZIPs		Number of LjbZIPs
Groups	genes	proteins	genes	proteins	genes	proteins	genes	proteins	genes	proteins	genes	proteins
A	28	40	12	17	16	20	11	11	12	12	6	6
B	2	2	1	1	1	1	1	1	1	1	1	1
C	8	13	5	6	4	4	4	4	4	4	2	2
D	25	74	10	24	12	16	11	11	11	11	3	3
E	5	7	2	3	3	4	3	3	3	3	1	1
F	1	3	0	0	1	2	1	1	0	0	0	0
G	14	40	8	18	6	10	5	5	5	5	4	4
H	4	6	2	2	3	4	2	2	2	2	2	2
I	17	21	7	9	8	12	8	8	8	8	5	5
S	29	30	15	15	16	16	11	11	14	14	9	9
U	5	5	3	4	2	3	2	2	1	1	0	0
total	138	241	65	99	72	92	59	59	61	61	33	33
