# Supplementary material for: Genome-wide analysis of the basic leucine zipper (bZIP) transcription factor gene family in six legume genomes
Source: BMC Genomics. 2015 Dec 10;16:1053. doi: 10.1186/s12864-015-2258-x (PMC4676100; doi:10.1186/s12864-015-2258-x)
Supplement: Additional file 6: — The detailed information of additional conserved motifs in bZIP proteins as predicted by MEME. (XLS 176 kb) [file 12864_2015_2258_MOESM6_ESM.xls]

## Sheet: Sheet1
Additional file 6. The detailed information of additional conserved motifs in bZIP proteins as predicted by MEME.
Motif ID	Length (aa)	detected in how many bZIP proteins	E-value	Multilevel Consensus Sequence
1	50	139	2.3e-6037	VDGI[LM][AS]HYDE[LIV]FR[LM]K[SG][VI]AAKADVF[HY][LV][LI][SN]GMWK[TS]PAER[CF]F[LM]W[IL]GGFR[PS]SEL
2	50	128	4.9e-5258	F[VL][RN]QAD[NH]LRQ[QE]TL[QH]Q[ML][SCH]R[IL]LT[TV]RQ[AS]AR[CA][LF]L[AV][IL]G[ED]Y[FY][SGH]RLRALSSLW[LA][AS]RP
3	50	136	1.0e-4734	[LI]K[ILM][LI]V[PN]Q[LI]EPLTEQQ[IL][ML]GIY[NG]L[QR]QS[SC]QQAE[DE]ALSQG[ML][ED][AKQ]LQQSL[VSA][DE]T[IL][AS][SG]
4	36	139	5.7e-3348	G[AI][ATM][AM]F[DE][MV]EY[AG][RH]W[LV]EE[QHD][NQH]R[QL]INELR[AN][AG][LV][NQ][SA][HQ][ALI][GS][DE]NEL
5	26	193	3.7e-1726	L[SR][AS][EQ]L[NT][RL]L[QS][ER][DE]SE[KG]L[TR]SEN[AS][EA]LK[EL][RKE]L
6	19	135	1.1e-1415	V[AG][ND][YG]M[GQ]QM[AV]MAM[GE]KL[GEA][TA]LE
7	35	73	2.7e-1414	E[VF]Q[NS][QT]LG[DN][LS]GKP[LF][GS]SMN[LM]DE[LF]LK[NS][VI]W[TS][AV]E[AE][NS]Q[ST]LG
8	19	70	3.9e-918	PP[YP][FYP][NF][SAG][ASF][VT][AV][SA][SG][PH][TAQ][PA]HPY[ML]W
9	23	65	2.9e-1040	Y[PAV]A[IM]YP[HP]G[GN][VI]Y[AT]HP[SA][MV][PA][IPV][GT][PS][SHY][PT]H
10	19	90	3.1e-1070	QPTLGEMTLEDFLVKAGVV
11	36	68	5.6e-1214	SLQRQ[GA]SL[TS]L[PT][RG][AP]L[SC][KR]KTVDEVW[RS][DE]IQ[KQ]G[KQ]xxxxKK
12	26	111	9.3e-1199	[AD][ML][ES]QQAQL[KR]DALN[ERD][AV]LK[AK][ED][VI]ERL[RK]A[KA]
13	50	38	1.6e-1170	[RK]RM[GS][VI]YDP[IF]HQ[IV][SN]MW[GE][ED][GS]FK[SI][ND][GD][NST][LN][NS][ASL][IAT][MAV][PS][LTQ][IMS][DLI][EMI][AGI][DKE][MPV][KS][MF][DK][SNL][QKD][SN][EQ][DC][AT][SPV][HQ][GES][ISE]
14	19	150	2.5e-1096	LQRARQQG[ILM][FY]I[GS][SG]G[GL]DQGH
15	40	31	1.6e-967	[LS]SIETP[PT]KSSGNTDQGLMKKLK[GE]FDGLAMSIGNG[HN]AESAE
16	36	43	6.5e-990	V[PG][GA][NPK][PG][AV]V[PS][MG][PS][ATP]T[NS]LNIGMD[LY]W[NG][AT][SP][SPT][ASG][GS]A[EI][AP]A[KL][MH][RG][HK][NV]
17	19	116	5.1e-671	[SV][DAG][ST]EG[ST]SD[GA]SD[EG][ND]TD[GD][AK][NE]Q
18	29	29	4.2e-652	LFT[GA]RP[AS]ATLEMFPSWPMRFQQT[PS]R[GV]GSK
19	50	29	4.5e-981	TDGEGKT[EN][IT]QG[SG][PQ][IV]SKE[TI]A[AS]S[NKD]K[MI][LMV][AGS][VA][AVT]PA[SG]V[AT]G[TQ][IL]VG[PH]V[VA]SS[GA]MTTALE
20	36	45	1.5e-769	[TE][SN][IV][NK][IA][TK][TE][QE]AY[LV][EN]VEA[EA]NS[IV]LRAQ[TM][MG]EL[SAT][DHQ]RL[RQE][SF]LN[ESD]
21	25	30	1.6e-562	NKPNSGAKLHQLLD[TA][SN]PRADAVAAG
22	26	24	3.4e-537	QTNQ[TP]N[IV]HVYPDWAAMQAYYGPRV[TA]M
23	36	29	2.0e-735	[PST][AS]S[SG]L[IM]NQGSAFDFGELEEAIVL[QH]G[IV]K[IG]RNDE[GA]KAS
24	26	27	9.8e-527	I[SN]DDNSCQTTTE[ML]Q[MI]VQ[HPS]SQN[HY]FSSF
25	19	59	3.0e-491	[EF][FG][SE][GIS]M[ED][AL]KK[AI]M[SPEA][PN]DKLAE[LI]
26	26	42	2.4e-498	E[IAF][ED]GK[GP][PSA][DE][GV]K[DE][KR][DLV][SP][SIA]K[KRS][SL]KG[STV][SL][AG][NS]T[GN]
27	35	28	2.2e-670	K[NI][AT][QK]LGQ[TPR][QEK]EI[TI]L[NTK][ISN]IDS[QK]R[AT]TPVSTENLLSRVNN
28	36	21	6.3e-448	[TN]NTNSxNQNPSWVDEFLDFSSARRGAHRRS[VA]SDS[IV][TA]
29	10	70	2.5e-430	[QH]P[ML]MPPYG[TP]P
30	19	43	4.6e-404	MG[NS]S[ED][EM][ED]K[ST]TK[TE][EK][KE][PS][SK][ST]P[VP]
31	50	10	2.0e-392	CQICG[DE]T[IV]GLTA[TN]GD[VIL]FVACHEC[GA][FL][PQ]LCH[SP]CYEYE[LR][KN]NVS[QP][SY]CPQCKT[RT][FY]
32	33	17	3.1e-356	[VI]DSNV[AV][VA]PQFP[SPQ][QH]G[QP]WIQY[PA]Q[PA]QYQHPQQ[GS]LMG
33	26	26	1.5e-368	S[GT][DV][SN][TG]LS[ST]K[TN]E[LP][PQR]FE[TA]ESPIS[KI]KAS[SP]
34	19	40	3.7e-355	E[DIG][DGE][SAV][ELV]DDLFS[AT]Y[MI][ND][LVM][DE][KN][FIL][DGN]
35	19	29	2.3e-349	P[SA]YPDWSSS[MV]QAYYAPG[AV]T
36	36	21	9.0e-471	REG[VM]KRS[SA][NG]G[DE]IAP[GT][ST]RH[RY]RS[FV]S[LM]DS[SF]IG[NK][FL][NH][IF][GE]DE
37	19	28	3.0e-359	LSESGPS[ST]HH[VI]PYGVLHGI
38	26	22	2.8e-371	NKKGSFD[LQ]MLVDGANA[QR][NK]N[ST][AV][GS][ATP]I[SP][QH]
39	20	46	2.2e-277	L[RK][KR][EKQ][KQ][EL][FLM]EKM[LI]PS[EA]PPP[EK]PK
40	10	62	3.9e-261	Q[NGS]S[IL]Y[SN]LT[LF]D
41	19	56	7.4e-433	P[PRS]R[KS][GH]HRR[SA][HS]S[ED][IS][PS][FL][RG][IFL][SP]D
42	19	41	4.4e-356	[ED][SN]GK[AT][GP][SG]GS[GA]N[DG][GI][HI]S[QK]S[GA]E
43	14	76	1.3e-287	QHHQQQQQQ[HQ][HQ]Q[HQ]Q
44	14	30	1.2e-256	SNDRT[VA]E[DN]EN[GD][FY]C[ED]
45	19	31	4.3e-248	[HS]S[KV][THA][NS][KP]TSAPQP[CS][AP]VLP[AP]E
46	26	22	1.8e-232	[SN][LS][SD][QD][PA][SC][FY][FT][SD][LG][DN][ST][LI][PD][PN][LF][SH][PV]S[PD][FY][RG][EAD][PSF][SG][SQ]
47	36	18	3.3e-286	[IMV][ND]LS[RS][NS][PS][VM]F[NG][QA][MK][KS]SN[SV][QA][AV][LV][GA][AS][DN][IL]QFG[AT][LF][NS][KT][SN][IL][AG][TN][SA][DE]
48	31	19	5e-261	TG[ED][MAI][MA][SNM][HP][TSA][ED]S[FY][NG]LGMHQ[ML]P[FY][SAT][GQ]S[NP]FF[SP][IH][PQ][PS][QH]
49	25	24	1.1e-202	A[LM][PS]S[SP]LMG[TA]LSD[TS]QTPGRKR[GV][AT][SP][GE]D[VM]
50	19	63	1e-257	[LV][DSR][PS][RQ][TS]SGS[SK][TR][NEV][SE][ST][SD]D[EN][EAD][VAD]E
bZIP proteins in which motif is present
Groups	group ID	bZIPs		Motif (ID) composition in bZIP proteins
Group_A	A	Glyma02g14880.3	GmbZIP11	7	10	11	-	-	40	43	-
	A	Glyma03g00580.1	GmbZIP15	7	10	11	-	39	40	-	49
	A	Glyma04g02420.1	GmbZIP26	-	-	-	-	-	-	-	-
	A	Glyma04g04170.1	GmbZIP29	7	10	11	-	-	40	43	-
	A	Glyma04g14840.2	GmbZIP32	7	10	11	32	39	40	-	-
	A	Glyma05g13890.1	GmbZIP36	7	10	11	-	39	40	-	49
	A	Glyma05g25200.1	GmbZIP38.1	-	10	-	-	39	-	-	-
	A	Glyma05g25200.2	GmbZIP38.4	-	10	-	-	-	-	-	-
	A	Glyma05g25200.3	GmbZIP38.2	-	10	-	-	39	-	-	-
	A	Glyma05g25200.4	GmbZIP38.3	-	10	-	-	-	-	-	-
	A	Glyma06g02470.2	GmbZIP42	-	-	-	-	-	-	-	-
	A	Glyma06g04353.1	GmbZIP44	-	10	-	-	-	-	43	-
	A	Glyma06g47220.1	GmbZIP48.1	7	10	11	32	39	40	-	49
	A	Glyma06g47220.2	GmbZIP48.2	7	10	11	32	39	40	-	49
	A	Glyma07g33600.3	GmbZIP50.2	7	10	11	-	-	40	43	-
	A	Glyma07g33600.4	GmbZIP50.3	7	10	11	-	-	40	43	-
	A	Glyma07g33600.5	GmbZIP50.1	7	10	11	-	-	40	43	-
	A	Glyma08g08220.1	GmbZIP51	-	10	-	-	39	-	-	-
	A	Glyma08g19590.2	GmbZIP54	-	-	-	-	39	-	-	-
	A	Glyma08g24340.1	GmbZIP55.1	7	10	11	32	39	40	-	49
	A	Glyma08g24340.2	GmbZIP55.2	7	10	11	32	39	40	-	-
	A	Glyma10g08370.1	GmbZIP61	7	10	11	-	-	40	-	-
	A	Glyma10g36820.2	GmbZIP64	-	10	-	-	39	-	-	-
	A	Glyma12g30975.1	GmbZIP84	7	10	11	-	-	-	-	-
	A	Glyma13g02310.2	GmbZIP87	7	-	-	-	-	-	43	-
	A	Glyma13g03880.1	GmbZIP89.1	7	10	11	-	39	40	-	-
	A	Glyma13g03880.2	GmbZIP89.2	7	10	11	-	-	40	-	-
	A	Glyma13g03880.4	GmbZIP89.3	7	10	11	-	39	40	-	-
	A	Glyma13g03880.5	GmbZIP89.4	7	10	11	-	39	40	-	-
	A	Glyma13g22061.1	GmbZIP91.1	7	10	11	-	-	40	-	-
	A	Glyma13g22061.2	GmbZIP91.2	7	10	11	-	-	40	-	-
	A	Glyma13g39340.2	GmbZIP96	7	10	11	-	-	-	-	-
	A	Glyma14g33810.2	GmbZIP101	7	-	-	-	-	-	43	-
	A	Glyma15g05440.1	GmbZIP106.1	-	-	-	-	39	-	-	-
	A	Glyma15g05440.2	GmbZIP106.2	-	-	-	-	-	-	-	-
	A	Glyma15g35080.1	GmbZIP107	7	10	11	32	39	40	-	-
	A	Glyma19g20090.1	GmbZIP123	7	10	11	-	39	40	-	49
	A	Glyma19g30230.1	GmbZIP124	7	10	11	-	39	40	43	49
	A	Glyma19g37910.1	GmbZIP129	7	10	11	-	-	40	-	-
	A	Glyma20g10600.1	GmbZIP135	7	10	11	-	39	40	-	-
	A	Medtr3g101780.1	MtbZIP25.1	7	10	11	-	-	40	43	-
	A	Medtr3g101780.2	MtbZIP25.2	7	10	11	-	-	40	43	-
	A	Medtr4g085910.1	MtbZIP34	7	10	11	-	-	40	-	-
	A	Medtr2g086340.1	MtbZIP14	7	10	11	-	-	-	-	-
	A	Medtr2g086390.1	MtbZIP15.1	7	10	11	-	-	-	-	-
	A	Medtr2g086390.2	MtbZIP15.2	7	10	11	-	-	-	-	-
	A	Medtr7g104480.1	MtbZIP53	7	10	11	-	-	40	-	-
	A	Medtr6g026800.1	MtbZIP43	7	10	11	-	39	40	-	49
	A	Medtr7g088090.1	MtbZIP48	7	10	11	-	39	40	43	49
	A	Medtr3g010660.1	MtbZIP19	7	10	11	32	39	40	-	-
	A	Medtr8g043960.1	MtbZIP61	7	10	11	32	39	40	-	-
	A	Medtr5g088230.1	MtbZIP41.2	7	10	11	-	39	40	-	-
	A	Medtr5g088230.2	MtbZIP41.1	7	10	11	-	39	40	-	-
	A	Medtr1g098590.1	MtbZIP9.1	-	10	-	-	39	-	-	-
	A	Medtr1g098590.2	MtbZIP9.2	-	10	-	-	-	-	-	-
	A	Medtr1g098590.3	MtbZIP9.3	-	10	-	-	-	-	-	-
	A	Medtr4g094390.1	MtbZIP35	-	10	-	-	-	-	-	-
	A	C.cajan_19144	CcbZIP24	7	-	-	-	-	40	-	-
	A	C.cajan_41844	CcbZIP59	7	10	-	-	-	40	-	-
	A	C.cajan_36518	CcbZIP61	7	10	11	-	-	40	-	-
	A	C.cajan_10075		7	10	11	-	-	40	-	49
	A	C.cajan_30734	CcbZIP52	-	-	-	-	-	-	-	-
	A	C.cajan_18094	CcbZIP20	-	10	11	-	-	-	43	49
	A	C.cajan_40435	CcbZIP56	7	10	11	-	-	40	-	49
	A	C.cajan_14697	CcbZIP26	7	10	11	32	-	-	-	49
	A	C.cajan_36798	CcbZIP50	7	10	11	-	-	40	-	-
	A	C.cajan_27266	CcbZIP35	-	10	-	-	-	-	-	-
	A	C.cajan_46878	CcbZIP37	-	-	-	-	39	-	-	-
	A	C.cajan_27615	CcbZIP53	-	10	-	-	-	-	-	-
	A	Ca_04375	CabZIP23	-	10	-	-	39	-	-	-
	A	Ca_05211	CabZIP39	-	10	-	-	39	-	-	-
	A	Ca_06458	CabZIP40	7	10	11	-	-	40	-	-
	A	Ca_01548	CabZIP34	-	-	-	-	-	-	-	-
	A	Ca_00791	CabZIP16	7	10	11	-	-	40	-	-
	A	Ca_07056	CabZIP4	7	10	11	-	-	-	-	-
	A	Ca_15706	CabZIP52	7	10	11	32	39	40	-	49
	A	Ca_23748	CabZIP30	7	10	11	32	39	40	-	-
	A	Ca_10228	CabZIP9	7	10	11	-	39	40	-	-
	A	Ca_08143	CabZIP11	7	10	11	-	-	40	43	-
	A	Ca_19689	CabZIP6	7	10	11	-	-	40	43	49
	A	chr2.CM0272.780.r2.m	LjbZIP11	-	-	-	-	-	-	-	-
	A	LjSGA_023611.1	LjbZIP29	7	10	11	32	-	-	-	49
	A	chr3.LjT02O17.50.r2.m	LjbZIP14	7	10	11	32	39	40	-	49
	A	chr5.CM0052.790.r2.m	LjbZIP23	-	10	-	-	39	-	-	-
	A	chr6.CM0314.840.r2.d	LjbZIP26	-	10	-	-	-	-	-	-
	A	chr4.CM0337.330.r2.m	LjbZIP18	-	10	-	-	-	-	-	-
	A	Phvul.009G018700.1	PvbZIP54	-	-	-	-	-	-	-	-
	A	Phvul.003G266100.1	PvbZIP22	-	-	-	-	-	-	-	-
	A	Phvul.005G124200.1	PvbZIP33	7	10	11	-	-	-	-	-
	A	Phvul.001G189400.1	PvbZIP10	7	10	11	-	-	40	43	-
	A	Phvul.007G229600.1	PvbZIP45	7	10	11	-	-	40	-	-
	A	Phvul.003G291800.1	PvbZIP24.1	7	10	11	-	-	40	-	-
	A	Phvul.003G291800.2	PvbZIP24.2	7	10	11	-	-	40	-	-
	A	Phvul.009G065500.1	PvbZIP57.1	7	10	11	-	-	40	43	-
	A	Phvul.009G065500.2	PvbZIP57.2	7	10	11	-	-	40	43	-
	A	Phvul.011G186800.1	PvbZIP71.1	7	10	11	32	39	40	-	49
	A	Phvul.011G186800.2	PvbZIP71.2	7	10	11	32	39	40	-	49
	A	Phvul.011G186800.3	PvbZIP71.3	7	10	11	32	39	40	-	49
	A	Phvul.005G011600.1	PvbZIP29	7	10	-	32	39	40	-	49
	A	Phvul.004G053300.1	PvbZIP27	7	10	11	-	39	40	-	49
	A	Phvul.001G101000.1	PvbZIP5	7	10	11	-	39	40	43	49
	A	Phvul.006G021900.1	PvbZIP35	7	10	11	-	39	40	-	-
	A	Phvul.007G081000.1	PvbZIP42	-	10	-	-	39	-	-	-
	A	Phvul.002G203300.1	PvbZIP16	-	10	-	-	39	-	-	-
	A	Phvul.004G047600.1	PvbZIP26	-	-	-	-	39	-	-	-
	A	Phvul.008G169100.1	PvbZIP51	7	-	-	-	39	40	-	-
Group_B	B	Glyma03g27865.1	GmbZIP18	-
	B	Glyma19g30681.1	GmbZIP125	-
	B	Medtr7g088890.1	MtbZIP49	-
	B	C.cajan_18140	CcbZIP21	-
	B	Ca_08103	CabZIP12	-
	B	chr1.CM0269.100.r2.d	LjbZIP5	-
	B	Phvul.001G119300.1	PvbZIP6	-
Group_C	C	Glyma03g40730.1	GmbZIP23	12	-	-	50
	C	Glyma04g08290.2	GmbZIP31.3	12	17	-	-
	C	Glyma04g08290.3	GmbZIP31.1	12	17	-	-
	C	Glyma04g08290.4	GmbZIP31.2	12	17	-	-
	C	Glyma06g08390.1	GmbZIP46.1	12	17	43	-
	C	Glyma06g08390.2	GmbZIP46.2	12	17	43	-
	C	Glyma10g30410.1	GmbZIP63	12	-	-	50
	C	Glyma17g24602.1	GmbZIP115.2	12	-	-	50
	C	Glyma17g24602.2	GmbZIP115.1	12	-	-	50
	C	Glyma19g43420.1	GmbZIP131	12	-	-	50
	C	Glyma20g04195.1	GmbZIP134	-	-	-	50
	C	Glyma20g36750.1	GmbZIP137.1	12	-	-	50
	C	Glyma20g36750.2	GmbZIP137.2	12	-	-	50
	C	Medtr7g115120.1	MtbZIP55	12	-	-	50
	C	Medtr1g080920.1	MtbZIP7	12	-	-	50
	C	Medtr7g115140.1	MtbZIP56	-	-	-	-
	C	Medtr1g008990.1	MtbZIP1.1	12	-	-	-
	C	Medtr1g008990.2	MtbZIP1.2	12	-	-	-
	C	Medtr3g109310.1	MtbZIP27	12	17	-	-
	C	C.cajan_06953	CcbZIP5	12	-	-	50
	C	C.cajan_09114	CcbZIP7	12	-	-	-
	C	C.cajan_10762	CcbZIP11	12	17	-	50
	C	C.cajan_42665	CcbZIP55	12	-	-	-
	C	Ca_03753	CabZIP21	12	-	-	50
	C	Ca_01234	CabZIP18	-	-	-	50
	C	Ca_11015	CabZIP26	12	-	-	50
	C	Ca_01865	CabZIP33	12	17	-	-
	C	chr1.LjT35C22.60.r2.m	LjbZIP3	12	17	-	-
	C	chr5.LjT29J15.150.r2.m	LjbZIP21	12	-	-	50
	C	Phvul.007G187400.1	PvbZIP43	12	-	-	50
	C	Phvul.006G101700.1	PvbZIP38	12	-	-	50
	C	Phvul.009G104100.1	PvbZIP59	12	17	-	-
	C	Phvul.001G077200.1	PvbZIP4	12	-	-	-
Group_D	D	Glyma01g21120.1	GmbZIP3.1	1	2	3	4	6	-	14	-	-	-	-	-	-	-	-	-	-
	D	Glyma01g21120.2	GmbZIP3.2	1	2	3	4	6	-	14	-	-	-	-	-	-	-	-	-	-
	D	Glyma02g10833.1	GmbZIP9.1	1	2	3	4	6	-	14	-	-	-	-	-	-	-	-	-	-
	D	Glyma02g10833.2	GmbZIP9.2	1	2	3	4	6	-	14	-	-	-	-	-	-	-	-	-	-
	D	Glyma02g30220.1	GmbZIP13.1	1	2	3	4	6	-	14	-	-	-	-	-	-	43	-	-	-
	D	Glyma02g30220.2	GmbZIP13.2	1	2	3	4	6	-	14	-	-	-	-	-	-	43	-	-	-
	D	Glyma03g28320.1	GmbZIP19.1	1	2	3	4	6	-	14	17	-	-	-	-	-	-	-	47	-
	D	Glyma03g28320.2	GmbZIP19.2	1	2	3	4	6	-	14	17	-	-	-	-	-	-	-	47	-
	D	Glyma03g29825.1	GmbZIP20	1	2	3	4	6	-	14	-	-	-	-	-	-	43	-	-	50
	D	Glyma04g43411.3	GmbZIP34.1	1	2	3	4	6	-	14	-	-	-	-	-	-	-	-	-	-
	D	Glyma04g43411.4	GmbZIP34.2	1	2	3	4	6	-	14	-	-	-	-	-	-	-	-	-	-
	D	Glyma05g31623.1	GmbZIP40.3	1	2	3	4	6	13	14	-	-	-	-	-	-	-	-	-	-
	D	Glyma05g31623.2	GmbZIP40.1	1	2	3	4	6	13	14	-	-	-	-	-	-	-	-	-	-
	D	Glyma05g31623.3	GmbZIP40.2	1	-	3	4	6	13	14	-	-	-	-	-	-	-	-	-	-
	D	Glyma05g31623.4	GmbZIP40.4	1	-	3	4	6	13	14	-	-	-	-	-	-	-	-	-	-
	D	Glyma08g14840.3	GmbZIP53.1	1	2	3	4	6	13	14	-	-	-	-	-	-	-	-	-	-
	D	Glyma08g14840.4	GmbZIP53.2	1	2	3	4	6	13	14	-	-	-	-	-	-	-	-	-	-
	D	Glyma08g14840.5	GmbZIP53.3	1	2	3	4	6	13	14	-	-	-	-	-	-	-	-	-	-
	D	Glyma08g14840.6	GmbZIP53.4	1	2	3	4	6	13	14	-	-	-	-	-	-	-	-	-	-
	D	Glyma08g14840.7	GmbZIP53.5	1	-	3	4	6	13	14	-	-	-	-	-	-	-	-	-	-
	D	Glyma08g14840.8	GmbZIP53.6	1	-	3	4	6	13	14	-	-	-	-	-	-	-	-	-	-
	D	Glyma10g11985.1	GmbZIP62	1	2	3	4	6	-	14	-	-	-	-	-	-	43	-	-	-
	D	Glyma10g42280.1	GmbZIP66	1	2	3	4	6	-	14	-	-	-	-	-	-	-	-	47	-
	D	Glyma10g44270.2	GmbZIP67.3	1	2	3	4	6	-	14	-	-	-	-	-	-	-	-	-	-
	D	Glyma10g44270.3	GmbZIP67.1	1	2	3	4	6	-	14	-	-	-	-	-	-	-	-	-	-
	D	Glyma10g44270.4	GmbZIP67.2	1	2	3	4	6	-	14	-	-	-	-	-	-	-	-	-	-
	D	Glyma11g19026.1	GmbZIP74.1	1	2	3	4	6	-	14	-	18	23	24	33	37	43	-	-	-
	D	Glyma11g19026.2	GmbZIP74.2	1	2	3	4	6	-	14	-	18	23	24	33	37	43	-	-	-
	D	Glyma11g36010.2	GmbZIP77.1	1	2	3	4	6	13	14	-	-	-	-	-	-	-	-	-	-
	D	Glyma11g36010.3	GmbZIP77.2	1	2	3	4	6	13	14	-	-	-	-	-	-	-	-	-	-
	D	Glyma11g36010.4	GmbZIP77.3	1	2	3	4	6	13	14	-	-	-	-	-	-	-	-	-	-
	D	Glyma11g36010.5	GmbZIP77.4	1	2	3	4	6	13	14	-	-	-	-	-	-	-	-	-	-
	D	Glyma11g36010.6	GmbZIP77.5	1	2	3	4	6	13	14	-	-	-	-	-	-	-	-	-	-
	D	Glyma12g09430.2	GmbZIP82.1	1	2	3	4	6	-	14	-	18	23	24	33	37	43	-	-	-
	D	Glyma12g09430.4	GmbZIP82.2	1	2	3	4	6	-	14	-	18	23	24	33	37	43	-	-	-
	D	Glyma12g09430.5	GmbZIP82.3	1	2	3	4	6	-	14	-	18	23	24	33	37	43	-	-	-
	D	Glyma12g09430.6	GmbZIP82.4	1	2	3	4	6	-	14	-	18	23	24	33	37	43	-	-	-
	D	Glyma12g09430.7	GmbZIP82.5	1	2	3	4	6	-	14	-	18	23	24	33	37	43	-	-	-
	D	Glyma12g09430.8	GmbZIP82.6	1	2	3	4	6	-	14	-	18	23	24	33	37	43	-	-	-
	D	Glyma12g30990.2	GmbZIP85.3	1	2	3	4	6	-	14	-	18	23	24	33	37	43	-	-	-
	D	Glyma12g30990.3	GmbZIP85.1	1	2	3	4	6	-	14	-	18	23	24	33	37	43	-	-	-
	D	Glyma12g30990.4	GmbZIP85.4	1	2	3	4	6	-	14	-	18	23	24	33	37	43	-	-	-
	D	Glyma12g30990.5	GmbZIP85.2	1	2	3	4	6	-	14	-	18	23	24	33	37	43	-	-	-
	D	Glyma12g30990.6	GmbZIP85.5	1	2	3	4	6	-	14	-	18	23	24	33	37	43	-	-	-
	D	Glyma12g30990.7	GmbZIP85.6	1	2	3	4	6	-	14	-	18	23	24	33	37	43	-	-	-
	D	Glyma13g02351.1	GmbZIP88.2	1	2	3	4	6	13	14	-	-	-	-	-	-	-	-	-	-
	D	Glyma13g02351.2	GmbZIP88.1	1	2	3	4	6	13	14	-	-	-	-	-	-	-	-	-	-
	D	Glyma13g02351.3	GmbZIP88.3	1	2	3	4	6	13	14	-	-	-	-	-	-	-	-	-	-
	D	Glyma13g02351.4	GmbZIP88.4	1	2	3	4	6	13	14	-	-	-	-	-	-	-	-	-	-
	D	Glyma13g02351.5	GmbZIP88.5	1	2	3	4	6	13	14	-	-	-	-	-	-	-	-	-	-
	D	Glyma13g26280.1	GmbZIP92	1	2	3	4	6	-	14	-	-	-	-	-	-	-	-	-	-
	D	Glyma13g39325.1	GmbZIP95.1	1	2	3	4	6	-	14	-	18	23	24	33	37	43	-	-	-
	D	Glyma13g39325.2	GmbZIP95.2	1	2	3	4	6	-	14	-	18	23	24	33	37	43	-	-	-
	D	Glyma13g39325.3	GmbZIP95.3	1	2	3	4	6	-	14	-	18	23	24	33	37	43	-	-	-
	D	Glyma14g33800.1	GmbZIP100.3	1	2	3	4	6	13	14	-	-	-	-	-	-	-	-	-	-
	D	Glyma14g33800.4	GmbZIP100.4	1	-	3	4	6	13	14	-	-	-	-	-	-	-	-	-	-
	D	Glyma14g33800.5	GmbZIP100.1	1	2	3	4	6	13	14	-	-	-	-	-	-	-	-	-	-
	D	Glyma14g33800.6	GmbZIP100.2	1	2	3	4	6	13	14	-	-	-	-	-	-	-	-	-	-
	D	Glyma15g37220.2	GmbZIP108.2	1	2	3	4	6	-	14	17	-	-	-	-	-	-	-	-	-
	D	Glyma15g37220.3	GmbZIP108.1	1	2	3	4	6	-	14	17	-	-	-	-	-	-	-	-	-
	D	Glyma18g02430.4	GmbZIP118.2	1	2	3	4	6	13	14	-	-	-	-	-	-	-	-	-	-
	D	Glyma18g02430.5	GmbZIP118.3	1	2	3	4	6	13	14	-	-	-	-	-	-	-	-	-	-
	D	Glyma18g02430.6	GmbZIP118.1	1	2	3	4	6	13	14	-	-	-	-	-	-	-	-	-	-
	D	Glyma18g02430.7	GmbZIP118.4	1	2	3	4	6	13	14	-	-	-	-	-	-	-	-	-	-
	D	Glyma18g02430.8	GmbZIP118.5	1	2	3	4	6	13	14	-	-	-	-	-	-	-	-	-	-
	D	Glyma19g31050.5	GmbZIP126.1	1	2	3	4	6	-	14	17	-	-	-	-	-	-	-	47	-
	D	Glyma19g31050.6	GmbZIP126.2	1	2	3	4	6	-	14	17	-	-	-	-	-	-	-	47	-
	D	Glyma19g31050.7	GmbZIP126.3	1	2	3	4	6	-	14	17	-	-	-	-	-	-	-	47	-
	D	Glyma19g32715.1	GmbZIP127	1	2	3	4	6	-	14	-	-	-	-	-	-	43	-	-	50
	D	Glyma20g24766.1	GmbZIP136.1	1	2	3	4	6	-	14	-	-	-	-	-	-	-	-	47	-
	D	Glyma20g24766.2	GmbZIP136.2	1	2	3	4	6	-	14	-	-	-	-	-	-	-	-	-	-
	D	Glyma20g39050.1	GmbZIP138.1	1	2	3	4	6	-	14	-	-	-	-	-	-	-	-	-	-
	D	Glyma20g39050.4	GmbZIP138.2	1	2	3	4	6	-	14	-	-	-	-	-	-	-	-	-	-
	D	Glyma20g39050.5	GmbZIP138.3	1	2	3	4	6	-	14	-	-	-	-	-	-	-	-	-	-
	D	Medtr5g054900.1	MtbZIP39.2	1	2	3	4	6	-	14	17	-	-	-	-	-	-	-	-	-
	D	Medtr5g054900.2	MtbZIP39.1	1	2	3	4	6	-	-	17	-	-	-	-	-	-	-	-	-
	D	Medtr5g054900.3	MtbZIP39.3	1	2	3	4	6	-	-	17	-	-	-	-	-	-	-	-	-
	D	Medtr5g054900.4	MtbZIP39.4	1	2	3	4	6	-	14	17	-	-	-	-	-	-	-	-	-
	D	Medtr1g111310.1	MtbZIP10	1	2	3	4	6	-	14	-	-	-	-	-	-	-	-	47	-
	D	Medtr3g044820.1	MtbZIP21	1	-	-	4	-	-	14	-	-	-	-	-	-	-	-	-	-
	D	Medtr8g040120.1	MtbZIP60.3	1	2	3	4	6	-	14	17	-	-	-	-	-	-	46	-	-
	D	Medtr8g040120.2	MtbZIP60.1	1	2	3	4	6	-	14	17	-	-	-	-	-	-	46	-	-
	D	Medtr8g040120.3	MtbZIP60.2	1	2	3	4	6	-	14	17	-	-	-	-	-	-	46	-	-
	D	Medtr8g040120.4	MtbZIP60.5	1	2	3	4	6	-	14	17	-	-	-	-	-	-	46	-	-
	D	Medtr8g040120.5	MtbZIP60.4	1	2	3	4	6	-	14	17	-	-	-	-	-	-	46	-	-
	D	Medtr7g089800.1	MtbZIP50.1	1	2	3	4	6	-	14	17	-	-	-	-	-	-	-	47	-
	D	Medtr7g089800.2	MtbZIP50.2	1	2	3	4	6	-	14	17	-	-	-	-	-	-	-	47	-
	D	Medtr7g089800.3	MtbZIP50.3	1	2	3	4	6	-	14	17	-	-	-	-	-	-	-	47	-
	D	Medtr3g087940.1	MtbZIP23	1	2	3	4	6	13	14	-	-	-	-	-	-	-	-	-	-
	D	Medtr0126s0080.1	MtbZIP65	1	-	3	4	6	-	14	-	-	-	-	-	-	43	-	-	-
	D	Medtr7g092750.1	MtbZIP51.1	1	2	3	4	6	-	14	-	-	-	-	-	-	43	-	-	50
	D	Medtr7g092750.2	MtbZIP51.2	1	2	-	4	6	-	14	-	-	-	-	-	-	43	-	-	50
	D	Medtr7g092750.3	MtbZIP51.3	1	2	3	4	6	-	14	-	-	-	-	-	-	-	-	-	50
	D	Medtr2g086420.1	MtbZIP16.1	1	2	3	4	6	-	14	17	18	23	24	-	37	-	-	-	-
	D	Medtr2g086420.2	MtbZIP16.2	1	2	3	4	6	-	14	17	18	23	24	-	37	-	-	-	-
	D	Medtr4g053250.1	MtbZIP30.1	1	2	3	4	6	-	14	-	18	23	24	33	37	-	-	-	-
	D	Medtr4g053250.2	MtbZIP30.2	1	2	3	4	6	-	14	-	18	23	24	33	37	-	-	-	-
	D	Medtr4g053250.3	MtbZIP30.3	1	2	3	4	6	-	14	-	18	23	24	33	37	-	-	-	-
	D	C.cajan_31756	CcbZIP48	1	2	3	4	6	-	14	-	18	23	-	33	37	-	-	-	-
	D	C.cajan_21735	CcbZIP15	1	2	3	4	6	-	14	-	18	23	-	33	37	43	-	-	-
	D	C.cajan_09536	CcbZIP9	1	2	3	4	6	-	14	-	-	-	-	-	-	-	-	-	50
	D	C.cajan_06017	CcbZIP4	1	2	3	4	6	-	14	-	-	-	-	-	-	-	-	-	-
	D	C.cajan_19455	CcbZIP1	1	2	3	4	6	-	14	-	-	-	-	-	-	-	-	-	-
	D	C.cajan_31493	CcbZIP38	1	2	3	4	6	13	14	-	-	-	-	-	-	-	-	-	-
	D	C.cajan_09379	CcbZIP8	1	2	3	4	6	-	14	-	-	-	-	-	-	-	-	47	-
	D	C.cajan_18380	CcbZIP23	1	-	-	4	-	-	14	17	-	-	-	-	-	-	-	-	-
	D	C.cajan_18375	CcbZIP22	1	2	3	4	6	-	14	17	-	-	-	-	-	-	-	-	-
	D	C.cajan_08056	CcbZIP6	1	2	3	4	6	-	14	-	-	-	-	-	-	-	-	47	-
	D	C.cajan_39872	CcbZIP54	1	2	3	4	6	-	14	-	-	-	-	-	-	-	-	-	-
	D	Ca_07292	CabZIP14	1	-	3	4	6	-	14	-	-	-	-	-	-	-	-	-	-
	D	Ca_16486	CabZIP43	1	2	3	4	6	-	14	-	18	23	-	-	37	-	-	-	-
	D	Ca_07170	CabZIP13	1	2	3	4	6	-	14	17	-	-	-	-	-	-	-	47	-
	D	Ca_17971	CabZIP51	1	2	3	4	6	-	14	17	-	-	-	-	-	-	46	-	-
	D	Ca_10901	CabZIP27	1	2	3	4	6	-	14	17	-	-	-	-	-	-	-	-	-
	D	Ca_11168	CabZIP54	1	2	3	4	6	-	14	-	-	-	-	-	-	-	-	-	-
	D	Ca_12670	CabZIP35	1	2	3	4	6	13	14	-	-	-	-	-	-	-	-	-	-
	D	Ca_05471	CabZIP25	1	2	3	4	6	-	14	-	-	-	-	-	-	-	-	-	-
	D	Ca_25784	CabZIP56	1	2	3	4	6	-	14	-	-	-	-	-	-	-	-	-	-
	D	Ca_09600	CabZIP37	1	2	3	4	6	13	14	-	-	-	-	-	-	-	-	-	-
	D	Ca_07057	CabZIP3	1	2	3	4	6	-	14	-	18	23	-	33	-	-	-	-	-
	D	chr1.CM0009.80.r2.d	LjbZIP6	1	2	3	4	6	-	14	17	-	-	-	-	-	-	-	47	-
	D	chr2.CM0903.580.r2.d	LjbZIP8	1	2	3	4	6	-	14	-	-	-	-	-	-	-	-	-	-
	D	LjT15A14.110.r2.d	LjbZIP2	1	2	3	4	-	13	14	-	-	-	-	-	-	-	-	-	-
	D	Phvul.011G093700.1	PvbZIP69.1	1	2	3	4	6	-	14	-	18	23	-	33	37	-	-	-	-
	D	Phvul.011G093700.2	PvbZIP69.2	1	2	3	4	6	-	14	-	18	23	-	33	37	-	-	-	-
	D	Phvul.005G124100.1	PvbZIP32	1	2	3	4	6	-	14	-	18	23	24	33	37	43	-	-	-
	D	Phvul.007G257700.1	PvbZIP47.1	1	-	3	4	6	-	14	-	-	-	-	-	-	43	-	-	-
	D	Phvul.007G257700.2	PvbZIP47.2	1	-	3	4	6	-	14	-	-	-	-	-	-	43	-	-	-
	D	Phvul.001G140100.1	PvbZIP8.1	1	2	3	4	6	-	14	-	-	-	-	-	-	43	-	-	50
	D	Phvul.001G140100.2	PvbZIP8.2	1	2	3	4	6	-	14	-	-	-	-	-	-	43	-	-	50
	D	Phvul.001G123300.1	PvbZIP7	1	2	3	4	6	-	14	17	-	-	-	-	-	-	-	47	-
	D	Phvul.011G203400.1	PvbZIP72	1	2	3	4	6	-	14	17	-	-	-	-	-	-	-	-	-
	D	Phvul.007G003600.1	PvbZIP40	1	2	3	4	6	-	14	-	-	-	-	-	-	-	-	-	-
	D	Phvul.003G028800.1	PvbZIP18	1	2	3	4	6	-	14	-	-	-	-	-	-	-	-	-	-
	D	Phvul.007G025500.1	PvbZIP41	1	2	3	4	6	-	14	-	-	-	-	-	-	-	-	47	-
	D	Phvul.009G026900.1	PvbZIP55	1	2	3	4	-	-	14	-	-	-	-	-	-	-	-	-	-
	D	Phvul.008G169000.1	PvbZIP50	1	2	3	4	6	13	14	-	-	-	-	-	-	-	-	-	-
	D	Phvul.001G249300.1	PvbZIP12.1	1	2	3	4	6	13	14	-	-	-	-	-	-	-	-	-	-
	D	Phvul.001G249300.2	PvbZIP12.2	1	2	3	4	6	13	14	-	-	-	-	-	-	-	-	-	-
Group_E	E	Glyma06g43760.1	GmbZIP47.1	5	12	-	28	-
	E	Glyma06g43760.2	GmbZIP47.2	5	12	-	28	-
	E	Glyma12g14130.1	GmbZIP83	5	12	-	28	-
	E	Glyma12g33600.1	GmbZIP86	5	12	-	28	-
	E	Glyma13g36870.1	GmbZIP94.1	-	-	-	28	-
	E	Glyma13g36870.2	GmbZIP94.2	5	12	-	28	-
	E	Glyma13g34770.1	GmbZIP93	5	12	17	28	43
	E	Medtr2g090900.1	MtbZIP17.1	5	12	-	28	-
	E	Medtr2g090900.2	MtbZIP17.2	5	12	-	28	-
	E	Medtr4g079500.1	MtbZIP33	5	12	-	28	-
	E	C.cajan_21855	CcbZIP16	5	12	-	28	-
	E	C.cajan_23913	CcbZIP34	5	12	-	28	-
	E	C.cajan_42375	CcbZIP42	5	12	17	28	43
	E	Ca_02472	CabZIP2	5	12	-	28	-
	E	Ca_11292	CabZIP41	5	12	-	28	-
	E	Ca_12857	CabZIP5	5	-	17	28	-
	E	chr3.CM0160.1040.r2.m	LjbZIP16	5	12	-	28	-
	E	Phvul.005G068500.1	PvbZIP30	5	12	17	28	43
	E	Phvul.005G097800.1	PvbZIP31	5	12	-	28	-
	E	Phvul.011G116800.1	PvbZIP70.1	5	12	-	28	-
	E	Phvul.011G116800.2	PvbZIP70.2	5	12	-	28	-
Group_F	F	Glyma11g16050.5	GmbZIP73.2	-
	F	Glyma11g16050.6	GmbZIP73.1	-
	F	Glyma11g16050.7	GmbZIP73.3	-
	F	Ca_24168	CabZIP42	-
	F	Phvul.011G035700.1	PvbZIP64.1	-
	F	Phvul.011G035700.2	PvbZIP64.2	-
Group_G	G	Glyma01g01740.1	GmbZIP1	5	8	9	-	16	17	-	-	-	26	-	29	-	-	42	-	-
	G	Glyma01g38381.1	GmbZIP4.1	5	8	9	-	16	17	-	-	-	26	-	29	35	38	42	-	-
	G	Glyma01g38381.2	GmbZIP4.2	5	8	9	-	16	17	-	-	-	26	-	29	35	38	42	-	-
	G	Glyma01g38381.3	GmbZIP4.3	5	8	9	-	16	17	-	-	-	26	-	29	35	38	42	-	-
	G	Glyma01g38381.4	GmbZIP4.4	5	8	9	-	16	17	-	-	-	26	-	29	35	38	42	-	-
	G	Glyma01g38381.5	GmbZIP4.5	5	8	9	-	16	17	-	-	-	26	-	29	35	38	42	-	-
	G	Glyma01g38381.6	GmbZIP4.6	5	8	9	-	16	17	-	-	-	26	-	29	35	38	42	-	-
	G	Glyma02g06550.2	GmbZIP7.1	5	8	9	-	16	17	-	-	-	26	-	29	35	38	42	-	-
	G	Glyma02g06550.3	GmbZIP7.2	5	8	9	-	16	17	-	-	-	26	-	29	35	38	42	-	-
	G	Glyma02g06550.4	GmbZIP7.3	5	8	9	-	16	17	-	-	-	26	-	29	35	38	42	-	-
	G	Glyma02g06550.5	GmbZIP7.4	5	8	9	-	16	17	-	-	-	26	-	29	35	38	42	-	-
	G	Glyma03g41590.2	GmbZIP24.3	5	8	9	15	-	17	19	21	22	-	27	29	-	-	-	44	45
	G	Glyma03g41590.4	GmbZIP24.7	5	8	9	15	-	17	19	21	-	-	27	29	-	-	-	44	45
	G	Glyma03g41590.5	GmbZIP24.4	5	8	9	15	-	17	19	21	22	-	27	29	-	-	-	44	45
	G	Glyma03g41590.6	GmbZIP24.5	5	8	9	15	-	17	19	21	22	-	27	29	-	-	-	44	45
	G	Glyma03g41590.7	GmbZIP24.1	5	8	9	15	-	17	19	21	22	-	27	29	-	-	-	44	45
	G	Glyma03g41590.8	GmbZIP24.2	5	8	9	15	-	17	19	21	22	-	27	29	-	-	-	44	45
	G	Glyma03g41590.9	GmbZIP24.6	5	8	9	15	-	17	19	21	22	-	27	29	-	-	-	44	45
	G	Glyma07g06620.1	GmbZIP49.1	5	8	9	15	-	17	19	21	-	-	27	29	-	-	-	44	45
	G	Glyma07g06620.2	GmbZIP49.2	5	8	9	15	-	17	19	21	-	-	27	29	-	-	-	44	45
	G	Glyma08g34280.1	GmbZIP57.1	5	8	9	-	16	17	-	-	-	26	-	29	-	-	42	-	-
	G	Glyma08g34280.4	GmbZIP57.3	5	-	-	-	16	17	-	-	-	26	-	-	-	-	42	-	-
	G	Glyma08g34280.5	GmbZIP57.2	5	-	-	-	16	17	-	-	-	26	-	-	-	-	42	-	-
	G	Glyma09g34170.1	GmbZIP59	5	8	9	-	16	17	-	-	-	26	-	29	-	-	42	-	-
	G	Glyma11g06960.1	GmbZIP69.3	5	8	9	-	16	17	-	-	-	26	-	29	35	-	42	-	-
	G	Glyma11g06960.2	GmbZIP69.4	5	8	9	-	16	17	-	-	-	26	-	29	35	-	42	-	-
	G	Glyma11g06960.3	GmbZIP69.1	5	8	9	-	16	17	-	-	-	26	-	29	35	-	42	-	-
	G	Glyma11g06960.4	GmbZIP69.2	5	8	9	-	16	17	-	-	-	26	-	29	35	-	42	-	-
	G	Glyma12g04933.1	GmbZIP80	5	-	-	-	-	-	-	-	-	-	-	-	-	-	-	-	-
	G	Glyma16g03190.1	GmbZIP109	5	8	9	15	-	17	19	21	-	-	27	29	-	-	-	44	45
	G	Glyma16g15810.1	GmbZIP111	5	8	9	-	16	17	-	-	-	26	-	29	-	-	42	-	-
	G	Glyma16g25600.1	GmbZIP112.1	5	8	9	-	16	17	-	-	-	26	-	29	35	38	42	-	-
	G	Glyma16g25600.4	GmbZIP112.3	5	8	9	-	16	17	-	-	-	26	-	29	35	38	42	-	-
	G	Glyma16g25600.5	GmbZIP112.2	5	8	9	-	16	17	-	-	-	26	-	29	35	38	42	-	-
	G	Glyma16g25600.6	GmbZIP112.4	5	8	9	-	16	17	-	-	-	26	-	29	35	38	42	-	-
	G	Glyma16g25600.7	GmbZIP112.5	5	8	9	-	16	17	-	-	-	26	-	29	35	38	42	-	-
	G	Glyma19g44190.2	GmbZIP132.2	5	8	9	15	-	17	19	21	22	-	27	29	-	-	-	44	45
	G	Glyma19g44190.3	GmbZIP132.1	5	8	9	15	-	17	19	21	22	-	27	29	-	-	-	44	45
	G	Glyma20g01030.2	GmbZIP133.2	-	-	-	-	-	-	-	-	-	-	-	-	35	-	-	-	-
	G	Glyma20g01030.1	GmbZIP133.1	-	-	-	-	-	-	-	-	-	-	-	-	35	-	-	-	-
	G	Medtr1g034500.1	MtbZIP5	5	-	-	-	-	-	-	-	-	-	-	-	35	-	-	-	-
	G	Medtr2g045670.1	MtbZIP12	-	-	-	-	-	-	-	-	-	-	-	-	-	-	-	-	-
	G	Medtr2g045700.1	MtbZIP13	5	-	-	-	-	-	-	-	-	-	-	-	-	-	-	-	-
	G	Medtr7g116890.1	MtbZIP57.1	5	8	9	15	-	17	19	21	22	-	27	29	-	-	-	44	45
	G	Medtr7g116890.2	MtbZIP57.4	5	8	9	15	-	17	19	21	22	-	27	29	-	-	-	44	45
	G	Medtr7g116890.3	MtbZIP57.2	5	8	9	15	-	17	19	21	22	-	27	29	-	-	-	44	45
	G	Medtr7g116890.4	MtbZIP57.5	5	8	9	15	-	17	19	21	22	-	27	29	-	-	-	44	45
	G	Medtr7g116890.5	MtbZIP57.6	5	8	9	15	-	17	19	21	22	-	27	29	-	-	-	44	45
	G	Medtr7g116890.6	MtbZIP57.3	5	8	9	15	-	17	19	21	22	-	27	29	-	-	-	44	45
	G	Medtr8g028150.1	MtbZIP59	5	8	9	15	-	17	19	21	22	-	-	29	-	-	-	44	45
	G	Medtr5g028850.1	MtbZIP38.1	5	8	9	-	16	17	-	-	-	26	-	29	-	-	42	-	-
	G	Medtr5g028850.2	MtbZIP38.2	5	8	9	-	16	17	-	-	-	26	-	29	-	-	42	-	-
	G	Medtr8g070820.1	MtbZIP62.1	5	8	9	-	16	17	-	-	-	26	-	29	-	-	42	-	-
	G	Medtr8g070820.2	MtbZIP62.2	5	8	9	-	-	17	-	-	-	26	-	29	-	-	42	-	-
	G	Medtr8g077950.1	MtbZIP63.1	5	8	9	-	16	17	-	-	-	26	-	29	35	38	42	-	-
	G	Medtr8g077950.2	MtbZIP63.3	5	8	9	-	16	17	-	-	-	26	-	29	35	38	42	-	-
	G	Medtr8g077950.3	MtbZIP63.4	5	-	-	-	16	17	-	-	-	26	-	-	35	38	42	-	-
	G	Medtr8g077950.4	MtbZIP63.2	5	8	9	-	16	17	-	-	-	26	-	29	35	38	42	-	-
	G	C.cajan_36170	CcbZIP43	5	8	9	-	16	17	-	-	-	26	-	29	35	38	42	-	-
	G	C.cajan_42782	CcbZIP46	5	-	-	-	16	-	-	-	-	-	-	-	-	-	-	-	-
	G	C.cajan_12353	CcbZIP19	5	8	9	-	16	17	-	-	-	26	-	29	-	-	42	-	-
	G	C.cajan_03835	CcbZIP29	5	8	9	15	-	17	19	-	-	-	27	29	-	-	-	44	45
	G	C.cajan_10840	CcbZIP12	5	8	9	15	-	17	-	-	22	-	27	29	-	-	-	44	45
	G	Ca_01293	CabZIP19	5	8	-	15	-	17	19	-	22	-	27	29	-	-	-	44	45
	G	Ca_17787	CabZIP50	5	8	9	15	-	17	19	-	22	-	-	29	-	-	-	44	45
	G	Ca_16040	CabZIP48	5	8	9	-	16	17	-	-	-	26	-	29	35	38	42	-	-
	G	Ca_11455	CabZIP53	5	8	9	-	16	17	-	-	-	26	-	29	-	-	42	-	-
	G	Ca_15839	CabZIP49	5	8	9	-	16	17	-	-	-	26	-	29	-	-	42	-	-
	G	chr2.CM0230.140.r2.m	LjbZIP10	5	8	9	-	16	17	-	-	-	26	-	29	-	-	42	-	-
	G	chr3.CM1468.200.r2.d	LjbZIP15	5	8	9	15	-	17	19	-	22	-	27	29	-	-	-	44	45
	G	chr1.CM0105.470.r2.d	LjbZIP7	5	8	9	15	-	17	-	-	22	-	-	29	-	-	-	-	45
	G	LjSGA_036158.1	LjbZIP31	5	-	-	-	16	-	-	-	-	-	-	-	-	-	-	-	-
	G	Phvul.002G136000.1	PvbZIP15	5	8	9	-	16	17	-	-	-	26	-	29	-	-	42	-	-
	G	Phvul.003G273900.1	PvbZIP23	5	8	9	-	16	17	-	-	-	26	-	29	-	-	-	-	-
	G	Phvul.003G252000.1	PvbZIP21	5	8	9	-	16	17	-	-	-	26	-	29	35	38	42	-	-
	G	Phvul.006G109700.1	PvbZIP39.1	5	8	-	15	-	17	19	21	22	-	27	29	-	-	-	44	45
	G	Phvul.006G109700.2	PvbZIP39.2	5	8	-	15	-	17	19	21	22	-	27	29	-	-	-	44	45
	G	Phvul.006G109700.3	PvbZIP39.3	5	8	-	15	-	17	19	21	22	-	27	29	-	-	-	44	45
	G	Phvul.006G109700.4	PvbZIP39.4	5	8	-	15	-	17	19	21	22	-	27	29	-	-	-	44	45
	G	Phvul.010G108800.1	PvbZIP63.1	5	8	9	15	-	17	19	21	-	-	27	29	-	-	-	44	45
	G	Phvul.010G108800.2	PvbZIP63.2	5	8	9	15	-	17	19	21	-	-	27	29	-	-	-	44	45
	G	Phvul.011G047100.1	PvbZIP67	5
Group_H	H	Glyma03g18990.1	GmbZIP17.1	-
	H	Glyma03g18990.2	GmbZIP17.2	-
	H	Glyma08g41450.1	GmbZIP58	31
	H	Glyma16g13570.1	GmbZIP110	-
	H	Glyma18g14750.1	GmbZIP120.1	31
	H	Glyma18g14750.2	GmbZIP120.2	31
	H	Medtr3g436010.1	MtbZIP20	31
	H	Medtr7g057160.1	MtbZIP47	-
	H	C.cajan_22601	CcbZIP25	31
	H	C.cajan_36712	CcbZIP31	-
	H	Ca_22618	CabZIP57	-
	H	Ca_21380	CabZIP59	31
	H	chr6.CM0085.130.r2.m	LjbZIP24	31
	H	chr6.CM0085.250.r2.d	LjbZIP25	31
	H	Phvul.008G126200.1	PvbZIP49	-
	H	Phvul.010G018200.1	PvbZIP62	-
	H	Phvul.006G029200.1	PvbZIP36.1	31
	H	Phvul.006G029200.2	PvbZIP36.2	31
Group_I	I	Glyma02g09140.1	GmbZIP8	5	12	-	25	-	-	41	-	-	-	-
	I	Glyma02g40270.1	GmbZIP14	5	12	14	25	34	-	41	-	-	48	-
	I	Glyma04g02850.1	GmbZIP27	5	12	-	25	34	36	41	43	-	-	50
	I	Glyma04g40010.1	GmbZIP33.1	5	12	-	25	-	-	-	-	-	-	-
	I	Glyma04g40010.2	GmbZIP33.2	5	12	-	25	-	-	-	-	-	-	-
	I	Glyma10g37041.1	GmbZIP65	-	12	-	-	-	-	-	-	-	-	-
	I	Glyma11g11791.1	GmbZIP70	5	12	-	25	34	36	41	43	46	-	50
	I	Glyma11g13510.1	GmbZIP72	5	12	-	25	-	-	41	43	-	-	-
	I	Glyma11g30940.1	GmbZIP76	5	12	14	25	34	-	41	-	-	48	-
	I	Glyma12g04050.1	GmbZIP78.1	5	12	-	25	34	36	41	43	46	-	50
	I	Glyma12g04050.2	GmbZIP78.2	5	12	-	25	34	36	41	-	46	-	50
	I	Glyma12g05520.2	GmbZIP81	5	12	-	25	-	-	41	43	-	-	-
	I	Glyma13g42030.1	GmbZIP97	5	12	-	25	34	-	41	43	-	-	-
	I	Glyma14g38460.1	GmbZIP103	5	12	14	25	34	-	41	-	-	48	-
	I	Glyma14g40580.1	GmbZIP104.1	5	12	-	25	34	36	41	-	46	-	50
	I	Glyma14g40580.2	GmbZIP104.2	5	-	-	25	34	36	41	-	46	-	50
	I	Glyma15g03350.2	GmbZIP105.1	5	12	-	25	34	-	41	43	-	-	-
	I	Glyma15g03350.3	GmbZIP105.2	5	12	-	25	34	-	41	43	-	-	-
	I	Glyma16g28370.2	GmbZIP113	5	12	-	25	-	-	41	-	-	-	-
	I	Glyma17g37510.1	GmbZIP117	5	12	-	25	34	36	41	43	46	-	50
	I	Glyma18g05880.2	GmbZIP119	5	12	14	25	34	-	41	-	-	48	-
	I	Medtr3g467120.1	MtbZIP22	5	12	14	25	34	-	41	-	-	48	-
	I	Medtr3g094020.1	MtbZIP24	5	12	-	25	-	-	41	-	-	48	-
	I	Medtr1g023690.1	MtbZIP4.1	5	12	-	25	34	36	41	-	-	-	50
	I	Medtr1g023690.2	MtbZIP4.2	5	12	-	25	34	36	41	-	-	-	50
	I	Medtr2g099050.1	MtbZIP18	5	12	-	25	34	-	41	43	-	-	-
	I	Medtr5g075390.1	MtbZIP40	5	12	14	25	34	-	41	-	-	48	-
	I	Medtr4g072090.1	MtbZIP32.1	5	12	-	25	34	36	41	43	46	-	-
	I	Medtr4g072090.2	MtbZIP32.2	5	-	-	25	34	36	41	-	46	-	-
	I	Medtr6g034945.1	MtbZIP44	5	12	-	25	-	-	41	-	-	-	-
	I	C.cajan_05465	CcbZIP3	5	12	14	25	34	-	41	-	-	48	-
	I	C.cajan_11901	CcbZIP18	5	12	-	25	-	-	-	43	-	-	-
	I	C.cajan_21275	CcbZIP14	5	12	-	25	34	36	41	43	46	-	50
	I	C.cajan_23636	CcbZIP30	5	12	-	25	-	-	-	-	-	48	-
	I	C.cajan_28731	CcbZIP33	5	12	-	25	-	-	-	-	-	-	-
	I	C.cajan_31386	CcbZIP58	5	12	-	25	34	36	41	-	-	-	50
	I	C.cajan_31853	CcbZIP49	5	12	-	25	34	36	41	43	46	-	50
	I	C.cajan_32036	CcbZIP32	5	12	14	25	34	-	41	-	-	48	-
	I	Ca_27693	CabZIP20	5	12	-	25	34	36	41	43	46	-	50
	I	Ca_10755	CabZIP29	5	12	-	25	34	36	41	-	-	-	50
	I	Ca_02692	CabZIP1	5	-	-	25	34	-	41	-	-	-	-
	I	Ca_26452	CabZIP55	5	12	-	25	-	-	41	-	-	-	-
	I	Ca_04108	CabZIP36	5	12	-	25	-	-	-	-	-	48	-
	I	Ca_08929	CabZIP31	5	12	14	25	34	-	41	-	-	48	-
	I	Ca_15657	CabZIP8	5	12	14	25	34	-	41	-	-	48	-
	I	Ca_04395	CabZIP24	-	-	-	-	-	-	-	-	-	-	-
	I	chr3.CM0091.2110.r2.d	LjbZIP17	5	-	-	-	-	-	-	-	-	-	-
	I	chr3.CM0106.340.r2.d	LjbZIP13	5	-	-	25	34	-	41	-	-	-	-
	I	LjSGA_022926.1	LjbZIP28	-	-	-	25	-	-	-	-	-	-	-
	I	LjSGA_023972.1	LjbZIP30	5	12	-	-	-	-	-	-	-	48	-
	I	LjT03D12.60.r2.d	LjbZIP1	5	12	-	25	34	36	41	-	46	-	50
	I	Phvul.001G009000.1	PvbZIP1.1	5	12	-	25	34	36	41	43	46	-	50
	I	Phvul.001G009000.2	PvbZIP1.2	5	12	-	25	34	36	41	43	46	-	50
	I	Phvul.001G009000.3	PvbZIP1.3	5	12	-	25	34	36	41	43	46	-	50
	I	Phvul.011G038200.1	PvbZIP65	5	12	-	25	34	36	41	43	46	-	50
	I	Phvul.011G053500.1	PvbZIP68	5	12	-	25	-	-	41	43	-	-	-
	I	Phvul.005G153900.1	PvbZIP34	5	12	-	25	34	-	41	43	-	-	-
	I	Phvul.004G097200.1	PvbZIP28	5	12	-	25	-	-	41	-	-	-	-
	I	Phvul.009G142900.1	PvbZIP60.1	5	12	-	25	-	-	-	-	-	48	-
	I	Phvul.009G142900.2	PvbZIP60.2	5	12	-	25	-	-	-	-	-	48	-
	I	Phvul.009G142900.3	PvbZIP60.3	5	12	-	25	-	-	-	-	-	48	-
	I	Phvul.008G247800.1	PvbZIP52	5	12	14	25	34	-	41	-	-	48	-
	I	Phvul.006G078500.1	PvbZIP37	5	12	14	25	34	-	41	-	-	48	-
Group_S	S	Glyma01g09510.1	GmbZIP2	5	-	-	50
	S	Glyma01g40370.1	GmbZIP5	5	-	-	-
	S	Glyma02g01600.1	GmbZIP6	-	-	20	-
	S	Glyma02g13960.2	GmbZIP10	5	-	-	50
	S	Glyma03g15560.1	GmbZIP16	-	-	20	-
	S	Glyma03g37790.1	GmbZIP22.2	-	-	-	-
	S	Glyma03g37790.2	GmbZIP22.1	-	-	20	-
	S	Glyma04g01210.1	GmbZIP25	-	-	20	-
	S	Glyma04g03200.1	GmbZIP28	-	-	20	-
	S	Glyma04g05030.2	GmbZIP30	-	12	-	-
	S	Glyma05g07522.1	GmbZIP35	5	-	-	-
	S	Glyma05g22860.1	GmbZIP37	5	-	-	-
	S	Glyma05g28960.1	GmbZIP39	-	-	20	-
	S	Glyma06g01240.1	GmbZIP41	-	-	20	-
	S	Glyma06g03250.1	GmbZIP43	-	-	20	-
	S	Glyma06g05111.1	GmbZIP45	-	12	-	-
	S	Glyma08g12170.1	GmbZIP52	-	-	20	-
	S	Glyma08g28220.1	GmbZIP56	5	-	-	-
	S	Glyma10g01640.1	GmbZIP60	-	-	20	-
	S	Glyma11g04920.2	GmbZIP68	5	-	-	50
	S	Glyma11g12240.1	GmbZIP71	-	-	20	-
	S	Glyma12g04440.1	GmbZIP79	-	-	20	-
	S	Glyma13g06980.1	GmbZIP90	5	-	-	50
	S	Glyma14g07800.1	GmbZIP98	-	-	20	-
	S	Glyma14g10020.1	GmbZIP99	-	-	-	-
	S	Glyma17g17100.1	GmbZIP114	5	-	-	-
	S	Glyma17g37180.1	GmbZIP116	-	-	20	-
	S	Glyma18g51250.1	GmbZIP121	-	-	-	-
	S	Glyma19g05050.1	GmbZIP122	5	-	-	50
	S	Glyma19g40390.1	GmbZIP130	-	-	20	-
	S	Medtr1g017570.1	MtbZIP2	-	12	-	-
	S	Medtr1g022495.1	MtbZIP3	-	-	20	-
	S	Medtr1g087040.1	MtbZIP8	-	-	20	-
	S	Medtr3g112220.1	MtbZIP28	-	-	-	-
	S	Medtr3g117120.1	MtbZIP29	-	-	20	-
	S	Medtr3g103360.1	MtbZIP26	-	-	-	-
	S	Medtr4g097440.1	MtbZIP36	5	-	-	-
	S	Medtr4g070860.1	MtbZIP31	-	-	20	-
	S	Medtr5g015090.1	MtbZIP37	5	-	-	-
	S	Medtr6g016375.1	MtbZIP42	5	-	-	50
	S	Medtr7g017880.1	MtbZIP45	5	-	-	50
	S	Medtr7g029400.1	MtbZIP46	5	-	-	50
	S	Medtr7g109510.1	MtbZIP54	-	-	20	-
	S	Medtr8g015250.1	MtbZIP58	5	-	-	-
	S	Medtr8g086020.1	MtbZIP64	-	-	20	-
	S	C.cajan_20124	CcbZIP2	-	-	-	-
	S	C.cajan_21264	CcbZIP13	-	-	20	-
	S	C.cajan_26741	CcbZIP36	5	-	-	50
	S	C.cajan_41441	CcbZIP51	5	-	-	50
	S	C.cajan_02912	CcbZIP28	5	-	-	-
	S	C.cajan_24447	CcbZIP45	-	-	-	-
	S	C.cajan_24851	CcbZIP47	-	-	-	-
	S	C.cajan_39155	CcbZIP39	-	-	-	-
	S	C.cajan_01252	CcbZIP27	-	-	20	-
	S	C.cajan_28156	CcbZIP40	-	-	20	-
	S	C.cajan_28158	CcbZIP41	-	-	20	-
	S	C.cajan_23335	CcbZIP17	-	-	20	-
	S	C.cajan_33974	CcbZIP60	-	-	20	-
	S	C.cajan_35460	CcbZIP44	-	-	20	-
	S	Ca_03512	CabZIP22	-	-	20	-
	S	Ca_01004	CabZIP17	-	-	20	-
	S	Ca_08586	CabZIP38	-	-	20	-
	S	Ca_15397	CabZIP45	-	-	20	-
	S	Ca_04767	CabZIP32	-	-	20	-
	S	Ca_09362	CabZIP47	-	-	-	-
	S	Ca_09220	CabZIP28	-	-	-	-
	S	Ca_16514	CabZIP10	5	-	-	50
	S	Ca_17416	CabZIP44	5	-	-	-
	S	Ca_15971	CabZIP7	5	-	-	50
	S	Ca_13236	CabZIP46	5	-	-	-
	S	LjSGA_041970.1	LjbZIP33	5	-	-	50
	S	chr2.CM0124.860.r2.d	LjbZIP9	5	-	-	-
	S	chr2.CM0021.50.r2.d	LjbZIP12	5	-	-	-
	S	LjSGA_018783.1.1	LjbZIP27	-	-	-	-
	S	chr5.CM0239.290.r2.m	LjbZIP22	-	-	20	-
	S	LjSGA_041733.1	LjbZIP32	-	-	20	-
	S	chr4.CM0046.810.r2.a	LjbZIP19	-	-	20	-
	S	chr5.CM0077.660.r2.d	LjbZIP20	-	-	20	-
	S	chr1.CM0113.810.r2.m	LjbZIP4	-	-	20	-
	S	Phvul.003G181500.1	PvbZIP19	5	-	-	50
	S	Phvul.009G204300.1	PvbZIP61	-	-	-	-
	S	Phvul.004G045800.1	PvbZIP25	5	-	-	50
	S	Phvul.002G110600.1	PvbZIP14	5	-	-	-
	S	Phvul.008G023800.1	PvbZIP48	5	-	-	-
	S	Phvul.009G060900.1	PvbZIP56	-	-	20	-
	S	Phvul.001G011800.1	PvbZIP2	-	-	20	-
	S	Phvul.009G005800.1	PvbZIP53	-	-	20	-
	S	Phvul.011G042600.1	PvbZIP66	-	-	20	-
	S	Phvul.002G237600.1	PvbZIP17	-	-	20	-
	S	Phvul.007G214300.1	PvbZIP44	-	-	20	-
	S	Phvul.001G212800.1	PvbZIP11	-	-	20	-
	S	Phvul.002G009200.1	PvbZIP13	5	-	-	50
	S	Phvul.003G233200.1	PvbZIP20	-	-	-	50
	S	Phvul.009G073800.1	PvbZIP58	-	12	-	-
	S	Phvul.001G029500.1	PvbZIP3	-	-	-	-
Group_U	U	Glyma03g35101.1	GmbZIP21	-	-	-	-
	U	Glyma19g37801.1	GmbZIP128	5	-	-	-
	U	Glyma14g37645.1	GmbZIP102	-	12	-	-
	U	Glyma11g28880.1	GmbZIP75	-	-	-	-
	U	Glyma02g19754.1	GmbZIP12	-	-	-	-
	U	Medtr1g050502.1	MtbZIP6.1	-	-	-	-
	U	Medtr1g050502.2	MtbZIP6.2	-	-	-	-
	U	Medtr7g104190.1	MtbZIP52	-	-	-	-
	U	Medtr1g111320.1	MtbZIP11	-	-	14	47
	U	Phvul.001G188300.1	PvbZIP9.1	5	-	-	-
	U	Phvul.001G188300.2	PvbZIP9.2	5	-	-	-
	U	Phvul.007G247600.1	PvbZIP46	-	-	-	-
	U	Ca_00780	CabZIP15	-	-	-	-
	U	Ca_20172	CabZIP58	-	-	-	-
	U	C.cajan_39019	CcbZIP57	-	-	-	-
