# Supplementary material for: Genome-wide analysis of the basic leucine zipper (bZIP) transcription factor gene family in six legume genomes
Source: BMC Genomics. 2015 Dec 10;16:1053. doi: 10.1186/s12864-015-2258-x (PMC4676100; doi:10.1186/s12864-015-2258-x)
Supplement: Additional file 11: — bZIP genes present on duplicated chromosomal segments. (XLS 68 kb) [file 12864_2015_2258_MOESM11_ESM.xls]

## Sheet: Gm
Additional file 11. bZIP genes present on duplicated chromosomal segments.
GmbZIP ID	Chr	Coordinates		GmbZIP ID	Chr	Coordinates		BLASTP E-value	Ks	Ka	Ka/Ks
GmbZIP1	1	1307388	1317730	GmbZIP59	9	40606079	40615056	0	0.121065	0.0188336	0.155566
GmbZIP2	1	11675231	11676337	GmbZIP10	2	12313441	12314296	3e-102	0.112023	0.0181532	0.162049
GmbZIP2	1	11675231	11676337	GmbZIP121	18	60194258	60195201	2e-43	3.36468	0.314329	0.0934202
GmbZIP3	1	26230556	26237293	GmbZIP9	2	8745200	8751868	0	0.210833	0.0490904	0.23284
GmbZIP3	1	26230556	26237293	GmbZIP66	10	49261820	49265991	1e-133	0.621766	0.17472	0.281006
GmbZIP3	1	26230556	26237293	GmbZIP136	20	34418302	34422636	9e-130	0.614316	0.184751	0.300743
GmbZIP4	1	50492110	50499655	GmbZIP7	2	5214378	5220499	2e-131	0.456179	0.142852	0.313149
GmbZIP4	1	50492110	50499655	GmbZIP69	11	4907303	4912706	1e-154	0.106964	0.0615264	0.575207
GmbZIP4	1	50492110	50499655	GmbZIP80	12	3267690	3269686	5e-06	1.33507	0.665312	0.498335
GmbZIP4	1	50492110	50499655	GmbZIP112	16	29618072	29624642	8e-131	0.488671	0.14423	0.295147
GmbZIP5	1	52093366	52094212	GmbZIP30	4	3769117	3770343	2e-13	3.43048	0.623532	0.181762
GmbZIP5	1	52093366	52094212	GmbZIP37	5	28299622	28301147	5e-37	2.216	0.333273	0.150394
GmbZIP5	1	52093366	52094212	GmbZIP45	6	3608769	3609912	2e-14	3.45853	0.60198	0.174057
GmbZIP5	1	52093366	52094212	GmbZIP68	11	3425276	3425788	1e-74	0.165108	0.0754166	0.456771
GmbZIP5	1	52093366	52094212	GmbZIP99	14	8108712	8109820	6e-16	3.45274	0.536195	0.155296
GmbZIP5	1	52093366	52094212	GmbZIP114	17	13926316	13926822	1e-34	1.37602	0.248973	0.180937
GmbZIP6	2	1131639	1133001	GmbZIP22	3	44289081	44290270	3e-49	2.20043	0.191203	0.0868935
GmbZIP6	2	1131639	1133001	GmbZIP60	10	1186043	1187391	9e-67	0.313486	0.0495013	0.157906
GmbZIP6	2	1131639	1133001	GmbZIP130	19	46810684	46811979	7e-51	2.45119	0.162996	0.0664967
GmbZIP7	2	5214378	5220499	GmbZIP69	11	4907303	4912706	7e-127	0.552056	0.139061	0.251897
GmbZIP7	2	5214378	5220499	GmbZIP80	12	3267690	3269686	5e-07	3.23357	0.611211	0.18902
GmbZIP7	2	5214378	5220499	GmbZIP112	16	29618072	29624642	2e-159	0.0839534	0.0271452	0.323337
GmbZIP8	2	7128718	7134431	GmbZIP65	10	45075141	45079515	9e-27	1.6177	0.549431	0.339637
GmbZIP8	2	7128718	7134431	GmbZIP113	16	32337760	32342352	6e-94	0.106331	0.0635541	0.597701
GmbZIP10	2	12313441	12314296	GmbZIP121	18	60194258	60195201	2e-44	1.4896	0.34209	0.229652
GmbZIP11	2	13385669	13389945	GmbZIP29	4	3058021	3062968	1e-64	4.17665	0.313381	0.0750317
GmbZIP11	2	13385669	13389945	GmbZIP50	7	38571700	38575793	3e-168	0.101845	0.0404639	0.397309
GmbZIP13	2	32192602	32201501	GmbZIP127	19	40411120	40418590	0	0.680167	0.10046	0.147699
GmbZIP14	2	45443461	45446515	GmbZIP76	11	31862152	31865497	3e-130	0.654081	0.136371	0.208493
GmbZIP14	2	45443461	45446515	GmbZIP103	14	47566224	47569585	9e-160	0.144828	0.0274934	0.189835
GmbZIP14	2	45443461	45446515	GmbZIP119	18	4525276	4528639	4e-131	0.747572	0.151216	0.202276
GmbZIP15	3	314190	318792	GmbZIP124	19	37885000	37889919	2e-149	0.108401	0.0305667	0.281978
GmbZIP18	3	35640069	35643599	GmbZIP125	19	38333124	38336611	0	0.154668	0.0406134	0.262584
GmbZIP19	3	36202834	36209345	GmbZIP126	19	38777910	38784390	0	0.0742472	0.0158595	0.213604
GmbZIP20	3	37836490	37843687	GmbZIP62	10	12560944	12569564	0	0.675004	0.109969	0.162916
GmbZIP20	3	37836490	37843687	GmbZIP127	19	40411120	40418590	0	0.124578	0.0163503	0.131245
GmbZIP21	3	42428689	42433746	GmbZIP128	19	44907308	44912401	0	0.133547	0.0557122	0.417173
GmbZIP22	3	44289081	44290270	GmbZIP60	10	1186043	1187391	3e-48	3.08287	0.177826	0.057682
GmbZIP22	3	44289081	44290270	GmbZIP130	19	46810684	46811979	1e-70	0.177481	0.0176252	0.0993075
GmbZIP23	3	46394043	46398559	GmbZIP63	10	39083296	39086564	1e-122	0.69735	0.20665	0.296336
GmbZIP23	3	46394043	46398559	GmbZIP131	19	49077899	49083254	5e-155	0.0772627	0.0404119	0.523045
GmbZIP23	3	46394043	46398559	GmbZIP137	20	44787163	44790632	5e-119	0.632736	0.202358	0.319814
GmbZIP24	3	47015471	47022290	GmbZIP49	7	5319444	5323960	5e-165	0.355058	0.114344	0.322043
GmbZIP24	3	47015471	47022290	GmbZIP109	16	2746133	2751663	8e-179	0.327754	0.103735	0.316503
GmbZIP24	3	47015471	47022290	GmbZIP132	19	49685000	49691431	0	0.0952612	0.0176008	0.184764
GmbZIP25	4	776499	777993	GmbZIP28	4	2336351	2337594	2e-24	3.38691	0.412505	0.121794
GmbZIP25	4	776499	777993	GmbZIP41	6	789489	790634	4e-46	0.22734	0.0661726	0.291073
GmbZIP25	4	776499	777993	GmbZIP43	6	2286289	2287757	1e-26	3.41854	0.414827	0.121346
GmbZIP25	4	776499	777993	GmbZIP71	11	8748253	8750277	2e-47	1.42336	0.133626	0.0938807
GmbZIP25	4	776499	777993	GmbZIP79	12	2935739	2937659	4e-49	1.3787	0.124819	0.0905338
GmbZIP25	4	776499	777993	GmbZIP98	14	5882460	5882960	5e-30	3.4016	0.326873	0.0960939
GmbZIP25	4	776499	777993	GmbZIP116	17	41007127	41007612	1e-30	3.39831	0.307185	0.0903935
GmbZIP26	4	1680703	1683111	GmbZIP42	6	1639376	1641643	4e-51	0.212423	0.123782	0.582715
GmbZIP27	4	2059088	2063081	GmbZIP78	12	2651080	2655676	4e-80	4.39584	0.387318	0.0881101
GmbZIP27	4	2059088	2063081	GmbZIP104	14	49556877	49560772	6e-142	1.10744	0.150373	0.135784
GmbZIP27	4	2059088	2063081	GmbZIP117	17	41249111	41252803	4e-141	1.07839	0.14448	0.133978
GmbZIP28	4	2336351	2337594	GmbZIP43	6	2286289	2287757	8e-45	0.257565	0.0585293	0.227241
GmbZIP28	4	2336351	2337594	GmbZIP41	6	789489	790634	5e-23	3.22738	0.381674	0.118261
GmbZIP28	4	2336351	2337594	GmbZIP71	11	8748253	8750277	6e-28	3.43644	0.368151	0.107132
GmbZIP28	4	2336351	2337594	GmbZIP79	12	2935739	2937659	4e-27	2.09453	0.364346	0.173951
GmbZIP28	4	2336351	2337594	GmbZIP98	14	5882460	5882960	3e-26	1.11399	0.318531	0.285937
GmbZIP28	4	2336351	2337594	GmbZIP116	17	41007127	41007612	7e-18	1.17273	0.328818	0.280387
GmbZIP29	4	3058021	3062968	GmbZIP50	7	38571700	38575793	7e-65	4.19281	0.325888	0.0777254
GmbZIP30	4	3769117	3770343	GmbZIP37	5	28299622	28301147	4e-13	3.34307	0.668529	0.199975
GmbZIP30	4	3769117	3770343	GmbZIP45	6	3608769	3609912	1e-65	0.260613	0.048913	0.187684
GmbZIP30	4	3769117	3770343	GmbZIP68	11	3425276	3425788	1e-12	3.46359	0.579822	0.167405
GmbZIP30	4	3769117	3770343	GmbZIP99	14	8108712	8109820	5e-38	0.680101	0.255234	0.375288
GmbZIP30	4	3769117	3770343	GmbZIP114	17	13926316	13926822	3e-13	3.34794	0.633621	0.189257
GmbZIP31	4	6479270	6485164	GmbZIP46	6	6121955	6127094	4e-118	0.15197	0.0484854	0.319046
GmbZIP32	4	15044190	15050247	GmbZIP48	6	49731087	49735850	9e-157	0.163294	0.0295463	0.180939
GmbZIP37	5	28299622	28301147	GmbZIP45	6	3608769	3609912	6e-12	3.39858	0.67317	0.198074
GmbZIP37	5	28299622	28301147	GmbZIP68	11	3425276	3425788	6e-40	2.88539	0.29546	0.102399
GmbZIP37	5	28299622	28301147	GmbZIP99	14	8108712	8109820	5e-13	3.36974	0.60459	0.179417
GmbZIP37	5	28299622	28301147	GmbZIP114	17	13926316	13926822	8e-51	0.348018	0.0577534	0.165949
GmbZIP38	5	31323949	31327926	GmbZIP51	8	5871542	5875259	4e-72	0.179127	0.0555575	0.310157
GmbZIP38	5	31323949	31327926	GmbZIP54	8	14801549	14805139	8e-30	2.0481	0.249426	0.121784
GmbZIP38	5	31323949	31327926	GmbZIP106	15	3848143	3849787	1e-25	3.0239	0.348915	0.115386
GmbZIP40	5	36738905	36745835	GmbZIP53	8	10807529	10814841	0	0.147482	0.0325099	0.220433
GmbZIP40	5	36738905	36745835	GmbZIP77	11	37561017	37566994	2e-129	0.57945	0.177317	0.306009
GmbZIP40	5	36738905	36745835	GmbZIP118	18	1529514	1536132	9e-135	0.563077	0.172531	0.306407
GmbZIP41	6	789489	790634	GmbZIP43	6	2286289	2287757	9e-24	3.27561	0.423916	0.129416
GmbZIP41	6	789489	790634	GmbZIP71	11	8748253	8750277	1e-38	1.17815	0.140704	0.119428
GmbZIP41	6	789489	790634	GmbZIP79	12	2935739	2937659	1e-41	2.41999	0.152659	0.0630825
GmbZIP41	6	789489	790634	GmbZIP98	14	5882460	5882960	2e-22	3.19459	0.330784	0.103545
GmbZIP41	6	789489	790634	GmbZIP116	17	41007127	41007612	3e-22	3.22125	0.351865	0.109232
GmbZIP43	6	2286289	2287757	GmbZIP71	11	8748253	8750277	1e-27	3.44873	0.414891	0.120303
GmbZIP43	6	2286289	2287757	GmbZIP79	12	2935739	2937659	1e-29	2.50278	0.388317	0.155154
GmbZIP43	6	2286289	2287757	GmbZIP98	14	5882460	5882960	3e-28	2.11899	0.323831	0.152823
GmbZIP43	6	2286289	2287757	GmbZIP116	17	41007127	41007612	5e-21	1.25539	0.316566	0.252165
GmbZIP45	6	3608769	3609912	GmbZIP68	11	3425276	3425788	2e-13	3.42742	0.60544	0.176646
GmbZIP45	6	3608769	3609912	GmbZIP99	14	8108712	8109820	1e-35	0.570974	0.23117	0.40487
GmbZIP45	6	3608769	3609912	GmbZIP114	17	13926316	13926822	3e-12	3.35848	0.619514	0.184463
GmbZIP47	6	46792861	46796584	GmbZIP83	12	12824894	12828853	5e-134	0.160709	0.0449394	0.279632
GmbZIP47	6	46792861	46796584	GmbZIP86	12	36816725	36821278	1e-100	0.847277	0.179946	0.212382
GmbZIP47	6	46792861	46796584	GmbZIP94	13	38099645	38103757	3e-97	0.863309	0.158882	0.184038
GmbZIP48	6	49731087	49735850	GmbZIP89	13	4087631	4092799	6e-58	3.89148	0.284414	0.0730863
GmbZIP48	6	49731087	49735850	GmbZIP107	15	39604536	39609953	2e-111	0.596243	0.153907	0.258128
GmbZIP49	7	5319444	5323960	GmbZIP109	16	2746133	2751663	0	0.0838132	0.0437072	0.521483
GmbZIP51	8	5871542	5875259	GmbZIP54	8	14801549	14805139	1e-30	2.22797	0.218215	0.0979434
GmbZIP51	8	5871542	5875259	GmbZIP106	15	3848143	3849787	1e-26	1.27579	0.308992	0.242197
GmbZIP53	8	10807529	10814841	GmbZIP77	11	37561017	37566994	7e-155	0.598306	0.15276	0.255321
GmbZIP53	8	10807529	10814841	GmbZIP88	13	2202486	2207968	4e-96	2.4254	0.372661	0.153649
GmbZIP53	8	10807529	10814841	GmbZIP100	14	42035458	42040777	2e-95	1.96271	0.376093	0.191619
GmbZIP53	8	10807529	10814841	GmbZIP118	18	1529514	1536132	3e-160	0.59069	0.146689	0.248335
GmbZIP54	8	14801549	14805139	GmbZIP64	10	44886904	44890281	1e-22	3.0522	0.267804	0.0877413
GmbZIP54	8	14801549	14805139	GmbZIP106	15	3848143	3849787	9e-49	0.196556	0.0490708	0.249653
GmbZIP55	8	18529076	18535354	GmbZIP107	15	39604536	39609953	1e-137	0.0855044	0.0503182	0.588487
GmbZIP56	8	22540915	22541848	GmbZIP90	13	7149557	7150526	2e-54	1.08557	0.183891	0.169396
GmbZIP56	8	22540915	22541848	GmbZIP121	18	60194258	60195201	3e-75	0.0480227	0.0215378	0.448492
GmbZIP56	8	22540915	22541848	GmbZIP122	19	5330107	5331183	1e-49	0.901425	0.169114	0.187607
GmbZIP57	8	31219607	31227594	GmbZIP111	16	16740685	16754059	0	0.0963454	0.0266886	0.27701
GmbZIP58	8	41421234	41425124	GmbZIP120	18	14644591	14648372	3e-166	0.100559	0.0272796	0.27128
GmbZIP60	10	1186043	1187391	GmbZIP130	19	46810684	46811979	3e-51	2.39086	0.168652	0.0705403
GmbZIP61	10	7206581	7212803	GmbZIP91	13	25632614	25639492	2e-150	0.159049	0.0283498	0.178246
GmbZIP61	10	7206581	7212803	GmbZIP96	13	39969761	39972086	6e-31	2.32355	0.477613	0.205553
GmbZIP61	10	7206581	7212803	GmbZIP129	19	44997977	45003243	6e-99	2.14214	0.216508	0.101071
GmbZIP62	10	12560944	12569564	GmbZIP127	19	40411120	40418590	0	0.687677	0.108077	0.157162
GmbZIP63	10	39083296	39086564	GmbZIP131	19	49077899	49083254	1e-120	0.581343	0.184184	0.316825
GmbZIP63	10	39083296	39086564	GmbZIP137	20	44787163	44790632	0	0.0856555	0.0360631	0.421025
GmbZIP65	10	45075141	45079515	GmbZIP113	16	32337760	32342352	2e-23	1.27344	0.661851	0.519735
GmbZIP66	10	49261820	49265991	GmbZIP136	20	34418302	34422636	0	0.147174	0.0389626	0.264738
GmbZIP67	10	50709690	50717689	GmbZIP138	20	46514896	46521243	0	0.0838539	0.0181897	0.216921
GmbZIP68	11	3425276	3425788	GmbZIP99	14	8108712	8109820	2e-15	3.43569	0.519046	0.151075
GmbZIP68	11	3425276	3425788	GmbZIP114	17	13926316	13926822	2e-40	1.63928	0.297115	0.181247
GmbZIP69	11	4907303	4912706	GmbZIP80	12	3267690	3269686	2e-06	1.34578	0.657864	0.488835
GmbZIP69	11	4907303	4912706	GmbZIP112	16	29618072	29624642	3e-123	0.595756	0.138676	0.232773
GmbZIP71	11	8748253	8750277	GmbZIP79	12	2935739	2937659	8e-57	0.107983	0.0110685	0.102502
GmbZIP71	11	8748253	8750277	GmbZIP98	14	5882460	5882960	3e-31	3.34517	0.306888	0.0917406
GmbZIP71	11	8748253	8750277	GmbZIP116	17	41007127	41007612	1e-29	3.40184	0.270597	0.0795443
GmbZIP72	11	9603034	9608334	GmbZIP81	12	3679301	3683920	3e-104	0.416741	0.0931556	0.223534
GmbZIP72	11	9603034	9608334	GmbZIP97	13	42137980	42142759	3e-86	1.44526	0.273315	0.189111
GmbZIP72	11	9603034	9608334	GmbZIP105	15	2349574	2354962	6e-84	2.00753	0.243961	0.121523
GmbZIP74	11	15641732	15650160	GmbZIP82	12	7230351	7239150	0	0.0869451	0.0410365	0.471982
GmbZIP74	11	15641732	15650160	GmbZIP85	12	34617608	34627530	0	0.754404	0.108349	0.143622
GmbZIP74	11	15641732	15650160	GmbZIP95	13	39960490	39968266	0	0.728139	0.112205	0.154098
GmbZIP76	11	31862152	31865497	GmbZIP103	14	47566224	47569585	4e-132	0.704676	0.152147	0.215911
GmbZIP76	11	31862152	31865497	GmbZIP119	18	4525276	4528639	1e-176	0.137584	0.0256677	0.18656
GmbZIP77	11	37561017	37566994	GmbZIP118	18	1529514	1536132	0	0.0847108	0.0152886	0.18048
GmbZIP78	12	2651080	2655676	GmbZIP117	17	41249111	41252803	1e-78	4.35392	0.40385	0.0927555
GmbZIP79	12	2935739	2937659	GmbZIP98	14	5882460	5882960	1e-32	2.06993	0.320919	0.155039
GmbZIP79	12	2935739	2937659	GmbZIP116	17	41007127	41007612	1e-31	1.84855	0.324781	0.175695
GmbZIP80	12	3267690	3269686	GmbZIP112	16	29618072	29624642	2e-07	1.78461	0.631706	0.353974
GmbZIP81	12	3679301	3683920	GmbZIP97	13	42137980	42142759	7e-80	1.52978	0.280247	0.183194
GmbZIP81	12	3679301	3683920	GmbZIP105	15	2349574	2354962	2e-82	1.43383	0.273038	0.190426
GmbZIP82	12	7230351	7239150	GmbZIP85	12	34617608	34627530	0	0.767615	0.0968278	0.126141
GmbZIP82	12	7230351	7239150	GmbZIP95	13	39960490	39968266	0	0.752894	0.10152	0.13484
GmbZIP83	12	12824894	12828853	GmbZIP86	12	36816725	36821278	9e-99	0.805937	0.18142	0.225104
GmbZIP83	12	12824894	12828853	GmbZIP94	13	38099645	38103757	4e-94	0.873083	0.175451	0.200956
GmbZIP85	12	34617608	34627530	GmbZIP95	13	39960490	39968266	0	0.0828351	0.0192631	0.232548
GmbZIP86	12	36816725	36821278	GmbZIP94	13	38099645	38103757	1e-143	0.0658286	0.0316429	0.480686
GmbZIP86	12	36816725	36821278	GmbZIP93	13	36305191	36308930	2e-69	3.32381	0.331552	0.0997506
GmbZIP87	13	2170798	2173050	GmbZIP101	14	42053211	42056648	8e-102	0.228737	0.177631	0.776573
GmbZIP88	13	2202486	2207968	GmbZIP100	14	42035458	42040777	0	0.0712387	0.0168966	0.237183
GmbZIP88	13	2202486	2207968	GmbZIP118	18	1529514	1536132	5e-111	2.27387	0.306918	0.134976
GmbZIP89	13	4087631	4092799	GmbZIP135	20	14874885	14886105	2e-106	0.170869	0.0294345	0.172264
GmbZIP90	13	7149557	7150526	GmbZIP121	18	60194258	60195201	4e-54	1.19166	0.184377	0.154723
GmbZIP90	13	7149557	7150526	GmbZIP122	19	5330107	5331183	2e-77	0.195163	0.0653777	0.33499
GmbZIP91	13	25632614	25639492	GmbZIP129	19	44997977	45003243	6e-95	1.66684	0.187969	0.11277
GmbZIP92	13	29481959	29495639	GmbZIP108	15	42869332	42878772	0	0.142618	0.0627133	0.439729
GmbZIP93	13	36305191	36308930	GmbZIP94	13	38099645	38103757	1e-74	2.05151	0.339586	0.16553
GmbZIP96	13	39969761	39972086	GmbZIP129	19	44997977	45003243	1e-32	4.00451	0.426488	0.106502
GmbZIP97	13	42137980	42142759	GmbZIP105	15	2349574	2354962	2e-166	0.144037	0.0308588	0.214242
GmbZIP98	14	5882460	5882960	GmbZIP116	17	41007127	41007612	5e-47	0.28996	0.0808379	0.27879
GmbZIP99	14	8108712	8109820	GmbZIP114	17	13926316	13926822	8e-13	3.32156	0.506404	0.15246
GmbZIP103	14	47566224	47569585	GmbZIP119	18	4525276	4528639	1e-133	0.802113	0.150518	0.187652
GmbZIP104	14	49556877	49560772	GmbZIP117	17	41249111	41252803	0	0.137912	0.0243559	0.176605
GmbZIP109	16	2746133	2751663	GmbZIP132	19	49685000	49691431	9e-177	0.336453	0.105978	0.314986
GmbZIP112	16	29618072	29624642	GmbZIP133	20	709505	715342	3e-26	1.55776	0.64211	0.412201
GmbZIP121	18	60194258	60195201	GmbZIP122	19	5330107	5331183	1e-48	1.01973	0.173015	0.169667
GmbZIP131	19	49077899	49083254	GmbZIP137	20	44787163	44790632	1e-117	0.5725	0.194625	0.339956

## Sheet: Mt
Additional file 11. bZIP genes present on duplicated chromosomal segments.
MtbZIP ID	Chr	Coordinates		MtbZIP ID	Chr	Coordinates		BLASTP E-value	Ks	Ka	Ka/Ks
MtbZIP1	1	1129608	1135125	MtbZIP27	3	50551106	50555540	1e-72	1.16456	0.22041	0.189264
MtbZIP2	1	4961484	4962368	MtbZIP26	3	47689777	47690246	6e-29	0.60082	0.34706	0.577644
MtbZIP2	1	4961484	4962368	MtbZIP36	4	40151539	40152438	7e-14	3.40333	0.564398	0.165837
MtbZIP3	1	7234780	7236202	MtbZIP28	3	52551663	52552541	2e-24	1.55696	0.286484	0.184002
MtbZIP7	1	36006015	36011220	MtbZIP55	7	47526543	47529841	2e-96	0.903195	0.312808	0.346335
MtbZIP8	1	38962649	38963855	MtbZIP54	7	44795103	44796143	2e-20	2.11741	0.37521	0.177202
MtbZIP14	2	36304919	36306544	MtbZIP53	7	42340626	42343103	3e-27	3.91736	0.384756	0.0982183
MtbZIP16	2	36331376	36338285	MtbZIP30	4	19275014	19284526	4e-158	1.11819	0.175116	0.156606
MtbZIP17	2	39027589	39030827	MtbZIP33	4	30729105	30732034	2e-84	1.6358	0.196774	0.120292
MtbZIP22	3	27664731	27667848	MtbZIP40	5	32043985	32047796	3e-125	0.992679	0.168465	0.169707
MtbZIP26	3	47689777	47690246	MtbZIP36	4	40151539	40152438	3e-15	3.38166	0.652464	0.192942
MtbZIP26	3	47689777	47690246	MtbZIP37	5	5188798	5189537	1e-13	2.695	0.689656	0.255902
MtbZIP28	3	52551663	52552541	MtbZIP29	3	54790583	54791957	2e-23	3.06124	0.376408	0.122959
MtbZIP28	3	52551663	52552541	MtbZIP31	4	26689519	26691112	8e-27	1.84139	0.303731	0.164947
MtbZIP29	3	54790583	54791957	MtbZIP31	4	26689519	26691112	5e-49	1.84139	0.21419	0.11632
MtbZIP36	4	40151539	40152438	MtbZIP37	5	5188798	5189537	6e-45	0.739335	0.245576	0.332158
MtbZIP42	6	6066437	6067600	MtbZIP45	7	5744356	5745388	5e-49	1.58497	0.177362	0.111903

## Sheet: Pv
Additional file 11. bZIP genes present on duplicated chromosomal segments.
PvbZIP ID	Chr	Coordinates		PvbZIP ID	Chr	Coordinates		BLASTP E-value	Ks	Ka	Ka/Ks
PvbZIP2	1	1022018	1022488	PvbZIP53	9	1006284	1006766	6e-29	3.32809	0.36095	0.108455
PvbZIP2	1	1022018	1022488	PvbZIP66	11	3708499	3710233	1e-28	3.36473	0.370352	0.110069
PvbZIP3	1	2722638	2723258	PvbZIP20	3	45546264	45546779	2e-17	3.4043	0.51665	0.151764
PvbZIP3	1	2722638	2723258	PvbZIP58	9	12225452	12226507	9e-41	0.981583	0.257165	0.26199
PvbZIP10	1	45579931	45583092	PvbZIP33	5	34807360	34809069	2e-45	3.96436	0.472952	0.119301
PvbZIP11	1	47631748	47632975	PvbZIP44	7	45324320	45325225	3e-51	2.56326	0.19029	0.0742375
PvbZIP12	1	50739003	50743695	PvbZIP50	8	44024319	44028933	4e-107	2.25395	0.326622	0.144911
PvbZIP12	1	50739003	50743695	PvbZIP55	9	6052599	6055796	2e-99	2.7973	0.335435	0.119914
PvbZIP13	2	1083466	1084467	PvbZIP20	3	45546264	45546779	4e-40	1.53575	0.266764	0.173703
PvbZIP13	2	1083466	1084467	PvbZIP58	9	12225452	12226507	4e-12	2.47177	0.713642	0.288717
PvbZIP16	2	36344589	36347224	PvbZIP42	7	7763631	7766798	1e-29	2.16077	0.475203	0.219923
PvbZIP18	3	2731742	2736618	PvbZIP41	7	1859896	1863283	6e-146	0.774858	0.195736	0.252609
PvbZIP19	3	39306174	39306806	PvbZIP61	9	30188193	30188759	2e-44	0.714328	0.213216	0.298485
PvbZIP20	3	45546264	45546779	PvbZIP58	9	12225452	12226507	8e-13	3.372	0.683436	0.20268
PvbZIP21	3	47973490	47979273	PvbZIP67	11	4081041	4084552	5e-11	2.71389	0.750613	0.276583
PvbZIP29	5	993270	996579	PvbZIP35	6	10227112	10233980	4e-35	3.82122	0.341573	0.0893886
PvbZIP29	5	993270	996579	PvbZIP71	11	46338494	46343223	1e-76	0.812067	0.237281	0.292194
PvbZIP31	5	29035321	29039976	PvbZIP70	11	18326978	18330255	2e-95	1.22993	0.19467	0.158278
PvbZIP32	5	34782352	34789375	PvbZIP47	7	49576913	49581561	5e-84	4.19132	0.448102	0.106912
PvbZIP32	5	34782352	34789375	PvbZIP69	11	9550246	9557206	0	0.627563	0.0846585	0.1349
PvbZIP34	5	38046607	38050487	PvbZIP68	11	4546245	4551062	2e-91	1.64022	0.203592	0.124125
PvbZIP37	6	19712402	19715927	PvbZIP52	8	56251904	56255195	1e-120	0.918059	0.167842	0.182823
PvbZIP38	6	21866846	21870121	PvbZIP43	7	42378455	42385747	4e-101	0.763779	0.181593	0.237756
PvbZIP49	8	18407782	18408212	PvbZIP62	10	2822209	2825609	3e-23	2.80156	0.133197	0.0475437
PvbZIP50	8	44024319	44028933	PvbZIP55	9	6052599	6055796	5e-141	0.748252	0.173146	0.231401
PvbZIP53	9	1006284	1006766	PvbZIP66	11	3708499	3710233	5e-51	1.58372	0.145949	0.0921557

## Sheet: Ca
Additional file 11. bZIP genes present on duplicated chromosomal segments.
CabZIP ID	Chr	Coordinates		CabZIP ID	Chr	Coordinates		BLASTP E-value	Ks	Ka	Ka/Ks
CabZIP2	1	12794098	12797067	CabZIP5	1	48246702	48249914	3e-52	3.89855	0.399393	0.102447
CabZIP2	1	12794098	12797067	CabZIP41	6	21495722	21497783	9e-79	3.76589	0.17114	0.0454446
CabZIP3	1	14731355	14735263	CabZIP43	6	30939927	30943926	4e-168	2.24105	0.185072	0.0825824
CabZIP11	3	27638561	27639650	CabZIP6	2	5828693	5830017	2e-73	3.05275	0.225714	0.0739377
CabZIP16	3	35184375	35186137	CabZIP4	1	14737802	14739391	2e-28	3.85169	0.412803	0.107174
CabZIP17	3	36809882	36810325	CabZIP22	4	7211526	7211951	4e-50	0.890278	0.204481	0.229682
CabZIP18	3	38760128	38762733	CabZIP21	4	5018360	5022286	1e-87	3.71444	0.188701	0.252664
CabZIP19	3	39308351	39313312	CabZIP50	7	35831244	35835555	7e-145	0.671273	0.166206	0.247598
CabZIP23	4	11410910	11414140	CabZIP39	6	14399790	14402032	5e-17	3.67277	0.751317	0.204564
CabZIP27	4	42349161	42353589	CabZIP51	7	42102871	42108600	2e-146	0.664861	0.0557095	0.0837912
CabZIP31	5	27116521	27119026	CabZIP8	2	27360060	27362427	6e-122	0.87687	0.177411	0.202323
CabZIP32	5	30725865	30726332	CabZIP45	6	58554985	58555458	6e-49	3.32213	0.168729	0.0507893
CabZIP33	5	33874124	33879506	CabZIP26	4	40925569	40933259	3e-72	0.672371	0.264154	0.39287
CabZIP34	5	36753273	36755883	CabZIP40	6	18443903	18445838	8e-43	3.41379	0.253628	0.074295
CabZIP36	5	46510515	46514089	CabZIP8	2	27360060	27362427	4e-81	4.04169	0.330254	0.0817119
CabZIP37	6	7768658	7771020	CabZIP35	5	43832181	43835578	2e-156	0.814699	0.148957	0.182837

## Sheet: Cc
Additional file 11. bZIP genes present on duplicated chromosomal segments.
CcbZIP ID	Chr	Coordinates		CcbZIP ID	Chr	Coordinates		BLASTP E-value	Ks	Ka	Ka/Ks
CcbZIP5	2	26216156	26219884	CcbZIP11	3	27328859	27332510	4e-97	0.700427	0.19088	0.27252
CcbZIP15	4	8482580	8490663	CcbZIP48	Scaffold132593	175225	182261	0	0.675169	0.089604	0.132713
CcbZIP16	4	9630996	9633144	CcbZIP34	Scaffold000330	516159	522436	1e-89	1.22484	0.168721	0.137749
CcbZIP58	Scaffold135550	33077	35843	CcbZIP49	Scaffold132771	351499	354558	2e-120	1.849	0.18281	0.0988698

## Sheet: Lj
Additional file 11. bZIP genes present on duplicated chromosomal segments.
LjbZIP ID	Chr	Coordinates		LjbZIP ID	Chr	Coordinates		BLASTP E-value	Ks	Ka	Ka/Ks
LjbZIP18	4	3908923	3909669	LjbZIP26	6	27582097	27582696	7e-26	1.24068	0.344459	0.277637
