# Supplementary material for: Genome-wide analysis of the basic leucine zipper (bZIP) transcription factor gene family in six legume genomes
Source: BMC Genomics. 2015 Dec 10;16:1053. doi: 10.1186/s12864-015-2258-x (PMC4676100; doi:10.1186/s12864-015-2258-x)
Supplement: Additional file 12: — Expression values of legume bZIPs in multiple tissues. (XLS 76 kb) [file 12864_2015_2258_MOESM12_ESM.xls]

## Sheet: Gm
Additional file 12: Expression values of legume bZIPs in multiple tissues.
The gene expression values of GmbZIPs. The expression data (normalized counts) were downloaed and extracted from the Soyseq (http://www.soybase.org/)
geneid	CV values		young_leaf	flower	one cm pod	pod shell 10DAF	pod shell 14DAF	seed 10DAF	seed 14DAF	seed 21DAF	seed 25DAF	seed 28DAF	seed 35DAF	seed 42DAF	root	nodule
GmbZIP17_H	NA		0	0	0	0	0	0	0	0	0	0	0	0	0	0
GmbZIP89_A	NA		0	0	0	0	0	0	0	0	0	0	0	0	0	0
GmbZIP103_I	NA		0	0	0	0	0	0	0	0	0	0	0	0	0	0
GmbZIP2_S	3.74166		0	1	0	0	0	0	0	0	0	0	0	0	0	0
GmbZIP11_A	3.74166		0	0	0	0	0	0	0	0	0	0	0	0	0	28
GmbZIP92_D	3.74166		0	0	0	0	0	0	0	0	0	0	0	0	0	21
GmbZIP86_E	3.43719		0	0	0	0	0	0	0	0	0	0	0	1	24	1
GmbZIP5_S	3.35949		0	0	0	0	0	0	0	0	0	1	0	0	0	9
GmbZIP38_A	3.20276		0	1	0	0	0	0	1	2	1	1	1	1	33	251
GmbZIP83_E	3.14489		0	0	0	0	0	0	0	0	0	0	0	0	36	7
GmbZIP57_G	3.08453		0	0	0	0	0	0	0	0	0	0	0	0	9	2
GmbZIP107_A	3.08186		0	0	0	0	0	0	0	0	0	1	1	1	1	20
GmbZIP116_S	2.93252		1	3	2	0	3	2	1	0	0	1	2	3	25	163
GmbZIP119_I	2.91434		0	3	0	0	0	0	0	0	0	0	0	0	25	4
GmbZIP54_A	2.60059		0	0	0	0	0	0	0	0	0	0	0	0	3	2
GmbZIP78_I	2.55006		1	8	1	1	0	0	0	0	0	0	1	0	73	24
GmbZIP100_D	2.50612		0	1	2	1	1	0	0	0	0	0	0	0	3	17
GmbZIP29_A	2.3744		0	1	1	0	0	0	0	0	1	0	0	0	11	19
GmbZIP53_D	2.21358		14	34	15	22	15	1	4	2	3	1	6	2	54	268
GmbZIP76_I	2.20668		1	3	0	1	0	0	1	0	1	1	2	2	8	30
GmbZIP96_A	2.18618		6	1	0	0	1	0	0	0	0	0	0	0	3	0
GmbZIP31_C	2.13937		0	2	0	1	0	0	0	0	0	0	0	1	0	0
GmbZIP41_S	2.09891		10	23	8	20	9	1	1	4	2	3	3	5	90	221
GmbZIP46_C	2.07578		8	11	3	6	1	2	1	1	1	0	1	1	1	49
GmbZIP123_A	2.05619		0	24	0	0	0	0	0	0	0	0	0	0	15	15
GmbZIP122_S	2.03915		0	3	0	1	0	0	0	0	0	0	0	0	6	2
GmbZIP69_G	2.02627		1	1	0	0	0	0	0	0	0	0	0	0	2	4
GmbZIP131_C	2.01953		2	25	2	2	2	2	1	3	2	1	1	0	1	0
GmbZIP43_S	1.88108		2	1	0	0	0	1	0	0	0	0	0	0	3	0
GmbZIP97_I	1.80412		0	0	0	0	0	0	2	1	4	4	16	12	0	0
GmbZIP111_G	1.77331		2	1	1	1	0	0	0	0	0	0	0	0	0	0
GmbZIP24_G	1.758		6	45	9	8	6	3	3	2	4	1	2	0	2	0
GmbZIP85_D	1.75267		23	4	7	4	3	2	1	1	0	0	0	0	3	0
GmbZIP129_A	1.70598		0	1	0	0	0	0	1	1	2	2	6	9	0	0
GmbZIP19_D	1.68614		4	2	1	2	0	1	0	0	0	0	0	0	0	0
GmbZIP63_C	1.64552		0	7	3	3	1	0	0	1	22	13	53	46	1	0
GmbZIP133_G	1.49035		3	1	1	0	0	1	0	0	0	0	0	0	1	1
GmbZIP87_A	1.44542		6	5	2	3	1	0	0	0	0	0	0	0	3	0
GmbZIP32_A	1.38458		5	14	8	9	12	7	4	5	4	2	3	5	34	68
GmbZIP94_E	1.29407		6	2	5	4	2	2	2	1	1	0	0	0	14	1
GmbZIP71_S	1.24086		1	8	2	2	2	1	1	1	1	1	1	0	1	0
GmbZIP33_I	1.21526		1	1	1	2	0	1	7	14	6	3	6	3	0	0
GmbZIP128_U	1.12346		6	15	6	4	3	1	2	5	2	2	3	2	26	21
GmbZIP47_E	1.10824		8	31	13	7	6	14	17	37	7	5	7	6	68	80
GmbZIP22_S	1.09884		3	9	3	5	3	1	2	2	2	1	3	2	20	10
GmbZIP99_S	1.08521		3	4	4	3	5	13	5	2	1	1	3	2	23	17
GmbZIP14_I	1.04083		4	10	7	9	4	3	2	1	1	0	0	0	14	3
GmbZIP51_A	1.02617		4	11	4	5	2	3	2	1	1	0	0	0	11	8
GmbZIP48_A	1.00851		12	5	7	6	3	6	3	1	1	0	0	0	3	1
GmbZIP101_A	1.00851		0	1	1	2	1	0	0	1	0	0	2	2	2	0
GmbZIP117_I	0.920125		8	5	5	10	6	14	5	1	1	0	1	0	17	15
GmbZIP64_A	0.910123		8	11	9	8	5	2	4	5	3	1	3	1	25	12
GmbZIP67_D	0.898717		1	1	0	0	0	1	2	2	2	0	1	1	1	0
GmbZIP137_C	0.871043		11	20	11	5	5	1	3	4	4	2	3	2	19	16
GmbZIP16_S	0.85575		0	1	0	1	0	0	1	0	1	1	2	1	1	1
GmbZIP49_G	0.847375		1	3	2	2	1	3	8	12	8	5	10	4	1	1
GmbZIP61_A	0.822048		34	32	38	47	87	11	19	21	41	29	39	44	102	168
GmbZIP27_I	0.813404		3	0	0	1	0	1	3	3	3	1	3	0	3	2
GmbZIP121_S	0.813337		11	18	5	4	4	5	4	8	5	2	3	2	4	1
GmbZIP15_A	0.789714		10	3	5	8	11	1	2	5	2	1	1	1	9	5
GmbZIP56_S	0.748413		2	2	2	1	1	2	3	7	8	4	10	6	2	3
GmbZIP120_H	0.73666		3	1	3	3	3	0	2	2	2	1	1	1	7	3
GmbZIP108_D	0.724108		1	2	1	2	0	3	5	6	5	4	9	6	4	1
GmbZIP66_D	0.721963		8	11	17	9	7	2	6	8	3	1	4	1	17	6
GmbZIP113_I	0.720148		17	24	11	8	5	3	3	6	7	3	8	8	10	3
GmbZIP114_S	0.720122		32	19	24	18	6	4	15	22	9	4	5	5	6	7
GmbZIP50_A	0.71779		1	4	1	1	1	1	1	3	2	1	3	3	6	5
GmbZIP42_A	0.707389		3	12	10	8	5	28	40	19	11	10	13	12	28	39
GmbZIP109_G	0.669471		7	16	7	7	7	3	4	3	3	2	3	3	6	4
GmbZIP37_S	0.65633		3	2	2	1	1	1	2	2	1	0	1	0	3	1
GmbZIP77_D	0.65372		2	3	6	5	4	1	2	2	3	1	1	1	4	7
GmbZIP7_G	0.653635		12	22	11	10	5	2	3	8	10	5	15	14	6	1
GmbZIP90_S	0.643049		2	3	3	5	2	2	4	2	1	1	1	0	4	1
GmbZIP30_S	0.641445		12	24	14	12	10	8	10	5	5	2	4	1	17	14
GmbZIP126_D	0.620345		1	2	2	3	2	1	1	4	5	2	6	5	3	1
GmbZIP82_D	0.614562		6	13	3	7	3	4	7	2	7	2	6	3	13	5
GmbZIP132_G	0.596141		3	5	2	4	1	2	2	2	2	1	2	2	6	6
GmbZIP25_S	0.595679		4	9	4	3	2	1	2	2	4	1	6	3	5	5
GmbZIP68_S	0.594572		4	9	3	6	4	6	3	1	2	1	3	2	7	4
GmbZIP26_A	0.582085		13	14	13	9	20	22	44	36	18	8	15	15	30	47
GmbZIP79_S	0.581563		15	12	17	20	19	5	12	15	13	4	10	5	15	37
GmbZIP36_A	0.580119		1	2	1	1	2	1	2	1	1	0	1	0	1	2
GmbZIP104_I	0.575511		6	2	4	6	4	1	2	3	2	1	3	1	4	2
GmbZIP110_H	0.566918		6	12	5	6	6	3	2	2	4	2	4	3	7	4
GmbZIP59_G	0.563642		10	12	6	8	3	6	5	8	6	2	6	1	6	1
GmbZIP118_D	0.539313		8	8	4	7	7	1	3	3	4	3	7	2	8	11
GmbZIP112_G	0.531085		12	9	11	6	6	4	4	6	3	2	4	2	9	6
GmbZIP28_S	0.526714		6	10	7	6	7	3	5	9	7	3	7	6	8	19
GmbZIP73_F	0.526687		6	4	4	4	3	2	3	2	1	1	2	1	5	3
GmbZIP60_S	0.504871		6	5	5	6	5	4	5	2	2	1	2	1	6	7
GmbZIP105_I	0.499287		3	4	2	2	2	2	3	3	2	1	2	1	6	3
GmbZIP55_A	0.493687		3	10	7	6	7	3	4	7	5	3	6	4	14	8
GmbZIP23_C	0.487708		48	37	26	59	62	14	28	18	31	24	48	26	65	16
GmbZIP52_S	0.48617		3	2	4	5	6	3	6	7	4	2	3	1	2	6
GmbZIP93_E	0.476981		8	12	8	7	6	3	7	5	4	3	6	4	12	3
GmbZIP81_I	0.45689		11	13	11	15	18	12	35	22	17	18	31	30	10	34
GmbZIP106_A	0.454114		10	7	8	12	11	3	6	9	5	3	6	2	7	5
GmbZIP6_S	0.451018		18	39	19	23	28	16	16	20	27	20	36	39	47	59
GmbZIP8_I	0.439404		12	14	14	14	12	8	12	9	5	5	5	6	17	4
GmbZIP138_D	0.438529		5	5	3	5	4	3	3	3	3	2	3	3	9	5
GmbZIP135_A	0.43101		2	4	4	2	2	4	5	4	2	1	2	2	4	2
GmbZIP39_S	0.406713		4	2	5	4	7	2	5	4	3	2	3	2	4	3
GmbZIP72_I	0.384735		47	37	99	106	63	34	96	68	101	70	117	86	54	41
GmbZIP1_G	0.366553		4	5	4	4	3	3	3	3	3	1	3	1	4	5
GmbZIP58_H	0.364931		6	7	6	6	4	3	4	4	3	2	3	3	4	3
GmbZIP130_S	0.360534		38	39	28	41	36	5	28	43	57	39	56	52	50	26
GmbZIP98_S	0.344052		6	4	5	6	6	2	5	6	4	2	4	2	5	4
GmbZIP124_A	0.210249		3	4	3	3	2	2	3	4	3	2	3	3	3	3
The selected GmbZIPs shown in Figure 7a
geneid	CV values	cluster ID	young_leaf	flower	one cm pod	pod shell 10DAF	pod shell 14DAF	seed 10DAF	seed 14DAF	seed 21DAF	seed 25DAF	seed 28DAF	seed 35DAF	seed 42DAF	root	nodule
GmbZIP72_I	0.384735	1	47	37	99	106	63	34	96	68	101	70	117	86	54	41
GmbZIP81_I	0.45689	1	11	13	11	15	18	12	35	22	17	18	31	30	10	34
GmbZIP26_A	0.582085	1	13	14	13	9	20	22	44	36	18	8	15	15	30	47
GmbZIP6_S	0.451018	1	18	39	19	23	28	16	16	20	27	20	36	39	47	59
GmbZIP61_A	0.822048	1	34	32	38	47	87	11	19	21	41	29	39	44	102	168
GmbZIP23_C	0.487708	1	48	37	26	59	62	14	28	18	31	24	48	26	65	16
GmbZIP130_S	0.360534	1	38	39	28	41	36	5	28	43	57	39	56	52	50	26
GmbZIP41_S	2.09891	2	10	23	8	20	9	1	1	4	2	3	3	5	90	221
GmbZIP53_D	2.21358	2	14	34	15	22	15	1	4	2	3	1	6	2	54	268
GmbZIP47_E	1.10824	2	8	31	13	7	6	14	17	37	7	5	7	6	68	80
GmbZIP79_S	0.581563	2	15	12	17	20	19	5	12	15	13	4	10	5	15	37
GmbZIP30_S	0.641445	2	12	24	14	12	10	8	10	5	5	2	4	1	17	14
GmbZIP32_A	1.38458	2	5	14	8	9	12	7	4	5	4	2	3	5	34	68
GmbZIP123_A	2.05619	3	0	24	0	0	0	0	0	0	0	0	0	0	15	15
GmbZIP86_E	3.43719	3	0	0	0	0	0	0	0	0	0	0	0	1	24	1
GmbZIP119_I	2.91434	3	0	3	0	0	0	0	0	0	0	0	0	0	25	4
GmbZIP38_A	3.20276	3	0	1	0	0	0	0	1	2	1	1	1	1	33	251
GmbZIP116_S	2.93252	3	1	3	2	0	3	2	1	0	0	1	2	3	25	163
GmbZIP63_C	1.64552	3	0	7	3	3	1	0	0	1	22	13	53	46	1	0
GmbZIP113_I	0.720148	3	17	24	11	8	5	3	3	6	7	3	8	8	10	3
GmbZIP85_D	1.75267	3	23	4	7	4	3	2	1	1	0	0	0	0	3	0
GmbZIP131_C	2.01953	3	2	25	2	2	2	2	1	3	2	1	1	0	1	0
GmbZIP24_G	1.758	3	6	45	9	8	6	3	3	2	4	1	2	0	2	0

## Sheet: Pv
Additional file 12: Expression values of legume bZIPs in multiple tissues.
The gene expression values of PvbZIPs. The expression data (normalized counts) were downloaed and extracted from PvGEA (http://plantgrn.noble.org/PvGEA/) databases
geneid	CV values	Cluster ID		Roots	Root tips	leaf 2nd trifoliate	stem internodes	Shoot tip	Young flowers	Young pods	Pods 9cm	Pods 10cm	Pods 12cm	Seed 3-4mm	Seed 6-7mm	Seed 8-10mm
PvbZIP17_S	1.39019	1		422	510	75	194	152	51	8	36	18	22	29	14	13
PvbZIP11_S	0.46462	1		262	201	159	179	189	111	32	143	49	148	97	107	98
PvbZIP64_F	0.340962	1		39	54	44	53	56	46	13	70	24	63	58	73	56
PvbZIP53_S	0.812248	1		66	87	16	65	33	79	7	49	42	184	179	44	34
PvbZIP71_A	1.30916	1		19	11	8	14	19	9	3	11	5	9	16	108	58
PvbZIP2_S	0.946548	1		6	13	5	5	18	48	7	76	9	8	50	37	28
PvbZIP7_D	0.675732	1		61	48	38	75	56	29	5	33	58	125	18	27	22
PvbZIP21_G	0.821174	1		91	60	89	81	59	25	5	22	11	30	21	10	7
PvbZIP6_B	0.608973	1		41	49	76	78	76	19	4	38	12	42	26	27	31
PvbZIP1_I	0.569518	1		79	45	56	77	52	20	6	26	14	39	38	31	27
PvbZIP65_I	0.488177	1		50	69	46	60	56	32	8	38	15	23	33	26	27
PvbZIP44_S	0.567543	1		86	78	81	77	79	27	8	66	14	35	44	26	30
PvbZIP24_A	0.587422	1		14	17	16	31	25	37	5	38	15	44	21	8	8
PvbZIP57_A	0.510465	1		24	38	38	40	55	23	7	42	17	49	28	13	12
PvbZIP42_A	0.42073	1		25	21	19	25	35	31	7	25	18	44	28	15	12
PvbZIP16_A	0.357377	1		41	32	25	29	39	28	6	30	16	36	20	27	21
PvbZIP59_C	0.482278	1		38	30	12	17	24	27	4	43	17	42	51	26	30
PvbZIP72_D	0.477954	1		40	25	18	25	27	16	4	14	9	21	20	19	11
PvbZIP15_G	0.347886	1		21	22	18	20	30	18	6	18	12	19	27	16	11
PvbZIP68_I	0.597316	1		50	40	21	24	17	14	5	19	8	16	19	16	16
PvbZIP36_H	0.55789	1		40	45	14	14	24	18	4	20	7	40	26	27	17
PvbZIP66_S	0.789555	1		99	139	50	338	234	375	69	446	292	744	1103	759	697
PvbZIP33_A	2.43526	2		0	0	0	0	0	0	0	0	0	0	1	173	158
PvbZIP10_A	2.28955	2		1	1	0	0	0	1	1	5	1	1	1	92	109
PvbZIP20_S	1.1225	2		2	1	1	3	3	4	1	14	4	19	9	2	2
PvbZIP12_D	1.25834	2		27	10	5	37	4	4	0	2	10	33	1	1	1
PvbZIP47_D	1.64899	2		6	0	0	0	1	1	0	0	0	2	8	1	1
PvbZIP18_D	1.69115	2		1	0	0	0	1	0	0	0	0	0	0	2	1
PvbZIP13_S	0.778888	2		1	0	0	1	1	1	0	2	1	0	1	1	1
PvbZIP25_S	1.90882	2		4	1	0	28	4	6	0	3	1	3	1	0	0
PvbZIP69_D	2.4882	2		31	2	1	4	4	1	0	0	0	1	0	0	0
PvbZIP32_D	1.38241	2		10	1	1	5	3	4	0	0	0	0	1	1	1
PvbZIP30_E	1.8543	3		100	268	119	13	20	9	2	7	0	0	9	1	1
PvbZIP38_C	1.72399	3		118	56	39	18	15	4	0	2	1	4	1	0	0
PvbZIP70_E	1.12802	3		8	26	23	19	16	10	1	6	0	0	1	0	0
PvbZIP31_E	1.51621	3		20	58	27	6	18	5	2	2	0	0	5	0	0

## Sheet: Mt
Additional file 12: Expression values of legume bZIPs in multiple tissues.
The gene expression values of MtbZIPs. The expression data (normalized counts) were downloaed and extracted from http://mtgea.noble.org/v3/
geneid	CV values	Cluster ID		Vegetative Buds	Root	Stem	Petiole	Leaf	Flower	Pod	Seed 10dap	Seed 12dap	Seed 16dap	Seed 20dap	Seed 24dap	Seed 36dap
MtbZIP65_D	0.584454	1		3598.61	9113.72	3132.2	2199.37	1100.42	4010.24	3593.48	4362.83	4103.92	3423.28	3752.27	2341.79	658.358
MtbZIP8_S	0.355443	1		869.627	1008.94	982.338	1020.54	1300.51	877.841	810.657	899.656	916.31	891.129	1701.11	1849.29	2000.49
MtbZIP9_A	0.14514	1		1547.04	1472.88	1853.88	1740.99	1413.73	1555.34	1995.2	1396.27	1461.25	1396.99	1363.69	1549.96	1155.04
MtbZIP32_I	0.59969	1		719.163	849.901	1187.16	866.522	843.856	2007.54	1800.45	3249.69	3347.78	3475.7	3730.04	3176.8	888.575
MtbZIP50_D	0.509641	1		1051.78	1397.43	1503.19	1057.44	933.825	833.102	1098.37	2673.14	2874.53	3088.85	3236.64	3253.89	1641.78
MtbZIP62_G	1.23645	1		234.555	490.456	212.209	311.663	303.303	231.428	226.968	900.836	2082.6	4515.07	4845.52	3831.2	468.962
MtbZIP64_S	0.282246	1		518.314	635.403	413.081	409.092	528.243	425.707	292.115	376.726	325.562	466.788	606.225	688.061	737.493
MtbZIP5_G	0.212242	1		274.958	445.716	257.486	334.047	334.515	374.406	301.926	530.673	468.749	446.557	420.555	422.318	438.301
MtbZIP42_S	0.304944	1		231.327	316.873	275.959	301.418	219.948	467.948	425.667	564.409	544.441	517.733	516.59	475.278	366.866
MtbZIP63_G	0.319408	1		757.279	567.379	481.177	437.661	487.638	626.894	655.044	1063.67	959.594	948.978	1063.82	868.371	503.704
MtbZIP19_A	0.289615	1		506.778	585.165	370.166	328.302	334.891	327.343	437.252	762.685	729.31	561.178	529.598	529.484	655.487
MtbZIP33_E	0.242093	1		620.89	484.064	722.556	538.666	395.38	415.783	484.686	853.777	656.055	542.799	588.292	565.305	380.636
MtbZIP28_S	0.497132	1		825.511	2303.87	1781.39	505.148	231.873	1105.55	884.96	1333.53	940.797	831.296	1027.12	1149.92	867.706
MtbZIP26_S	0.712981	1		320.812	2324.27	581.204	612.792	247.995	327.974	286.899	1160.94	1283.83	1753.23	1966.5	1922.12	717.519
MtbZIP2_S	0.722106	1		279.114	974.327	543.813	512.875	438.98	847.996	326.6	1025.45	973.586	1156.64	2231.21	2753.62	1058.87
MtbZIP51_D	0.701668	1		528.623	2703.9	875.856	1065.47	793.75	518.442	544.356	295.013	426.985	601.596	790.456	999.356	1427.02
MtbZIP61_A	0.369236	1		549.331	1422.91	543.437	564.241	524.898	496.116	525.878	660.087	711.46	781.026	772.015	925.982	1081.22
MtbZIP45_S	0.535789	1		372.814	1088.86	595.996	632.703	585.621	787.869	422.94	640.719	707.779	922.288	1186.65	1390.93	2093.15
MtbZIP7_C	0.463096	1		397.733	1396.17	507.978	578.591	651.42	623.76	518.68	864.085	1010.25	1032.06	1099.98	1074.91	1855.62
MtbZIP39_D	0.171324	2		87.8482	88.4107	66.1044	73.8315	72.0571	74.4238	81.0099	100.06	86.9222	105.471	98.9534	112.433	109.621
MtbZIP60_D	1.76779	2		50.7939	191.157	30.2625	38.95	40.6402	76.7591	82.6632	112.689	117.759	165.908	140.589	289.966	1455.32
MtbZIP55_C	0.633602	2		344.036	19.4148	216.641	181.305	555.14	233.337	137.174	109.572	115.984	135.17	269.176	272.615	454.032
MtbZIP49_B	0.688578	2		257.466	219.548	267.734	156.583	119.69	77.1074	58.8638	62.0999	154.693	351.057	576.285	524.011	333.94
MtbZIP58_S	0.481705	2		165.785	357.876	220.308	183.518	199.014	306.179	289.468	111.681	114.457	224.697	257.47	457.273	538.647
MtbZIP30_D	0.460236	2		234.754	137.163	310.757	244.387	277.26	82.2059	193.223	231.947	201.304	189.846	141.048	86.9751	22.9863
MtbZIP24_I	0.331957	2		308.033	291.567	277.043	351.544	435.721	280.588	134.36	300.878	267.944	318.489	223.382	249.763	79.218
MtbZIP44_I	0.597179	2		166.986	86.4443	161.175	78.9611	34.8711	179.188	363.847	389.28	358.16	424.081	294.627	215.337	110.433
MtbZIP4_I	0.643735	2		348.751	819.943	480.114	193.452	105.757	121.235	303.154	651.339	662.23	400.33	286.136	180.472	132.566
MtbZIP41_A	0.497348	2		573.795	323.397	475.443	250.104	177.558	256.118	593.263	659.426	562.242	341.771	255.246	230.995	88.0069
MtbZIP23_D	0.337548	2		491.848	306.807	522.587	344.8	299.704	274.423	449.243	487.6	415.751	266.5	227.685	198.588	192.981
MtbZIP48_A	1.26264	3		332.403	9.50216	467.373	499.485	523.63	848.231	158.332	8.98894	9.66181	9.30381	9.38209	11.3138	11.4138
MtbZIP46_S	1.91195	3		12.7329	280.737	38.9137	116.256	27.7492	716.004	34.1763	9.64741	10.7831	29.4678	38.6346	21.0828	12.1798
MtbZIP34_A	1.20007	3		309.923	151.428	49.8736	81.6775	129.279	60.8467	82.4792	11.2907	10.4583	13.9916	13.1356	10.921	8.21775
MtbZIP18_I	1.18096	3		167.076	374.415	223.512	154.962	19.8133	179.764	68.7924	9.5351	8.72047	10.2257	16.3606	17.0408	12.3804
MtbZIP35_A	0.839875	3		239.07	275.913	304.137	401.626	420.034	240.988	302.245	45.7244	34.9744	27.0831	15.2907	21.7777	52.8864
MtbZIP22_I	1.37583	3		91.5002	892.974	321.649	401.055	226.892	156.487	27.5904	19.2432	32.5734	56.6838	32.8953	20.2195	59.5514
MtbZIP56_C	1.31129	3		164.017	1214.3	186.204	333.583	484.346	118.578	59.3308	47.2716	75.8407	170.911	167.434	59.6575	67.0032
MtbZIP54_S	1.80586	4		15.3561	67.0999	15.5989	16.9212	15.316	15.1583	16.9964	17.3263	20.6534	297.069	1402.91	2534.45	2622.8
MtbZIP52_U	1.26383	4		12.0515	319.74	14.0746	13.8326	13.3969	18.5822	21.2465	167.78	731.44	1178.97	862.469	386.98	232.507
MtbZIP53_A	3.09284	4		19.5048	13.3702	14.385	16.0816	20.0979	15.7888	20.6977	17.1218	39.7784	78.4326	18.2698	19.283	1930.55
MtbZIP17_E	2.40346	4		18.324	2496.85	87.0432	87.5278	16.4534	16.4522	16.16	15.8796	18.2834	16.2117	18.8163	35.8493	1032.51
MtbZIP31_S	3.32814	4		7.97245	1567.26	8.45165	9.34101	7.71506	10.5686	7.20277	7.04176	10.0351	22.3874	10.4239	9.78286	8.96016
MtbZIP43_A	1.20023	4		31.1603	40.5751	105.714	13.9313	7.00471	60.9437	11.0612	6.5267	7.0808	6.9821	10.5069	10.6074	7.38401
MtbZIP59_G	0.842423	4		21.3645	12.4485	36.4826	13.7439	10.2231	72.9697	16.9532	20.1305	46.9659	75.3352	10.8386	12.1479	10.5011
MtbZIP21_D	0.106799	4		17.0177	12.1707	13.2586	11.906	14.2628	13.0064	13.7534	13.7389	15.1565	12.5045	12.486	12.0019	13.2783
MtbZIP27_C	0.501729	4		9.43047	9.84404	11.6882	9.93849	8.89101	19.5261	11.5705	17.2226	14.8965	20.1982	32.7225	31.3091	30.1248

## Sheet: Lj
Additional file 12: Expression values of legume bZIPs in multiple tissues.
The gene expression values of LjbZIPs. The expression data (normalized counts) were downloaed and extracted from http://ljgea.noble.org/ v2/
geneid	CV values	Cluster ID		Nod21	Root	Stem	Petiole	Leaf	Pod20	Seed10d	Seed12d	Seed14d	Seed16d	Seed20d
LjbZIP2_D	1.25508	1		3020.62	1726.31	708.152	554.321	783.782	406.723	65.2971	93.4979	141.798	132.839	272.158
LjbZIP19_S	1.39301	1		3911.47	4060.24	784.804	785.203	355.529	213.49	329.911	363.604	301.126	296.846	167.792
LjbZIP4_S	0.747918	1		1215.3	1509.19	1987.54	1404.47	433.064	572.969	574.523	401.603	293.192	309.301	220.107
LjbZIP6_D	0.464966	1		435.976	823.25	462.368	317.595	289.302	500.689	228.039	235.561	235.268	253.529	421.589
LjbZIP1_I	0.225317	1		467.114	659.837	574.131	321.016	401.018	361.54	386.569	426.337	381.269	406.38	418.928
LjbZIP30_I	0.806914	1		1185.93	512.601	288.226	321.92	272.291	104.173	256.295	247.981	276.818	336.927	173.185
LjbZIP13_I	0.303843	1		384.197	659.247	357.392	334.314	390.165	182.049	435.305	435.415	376.984	411.609	276.495
LjbZIP10_G	0.150658	1		322.931	323.689	282.824	287.214	284.819	192.943	354.737	346.416	337.136	307.022	272.202
LjbZIP17_I	0.284505	1		363.86	449.258	313.968	245.266	273.074	162.03	355.219	402.309	367.553	383.21	191.144
LjbZIP3_C	0.939601	1		2278.15	463.13	136.678	104.704	88.1348	569.846	657.214	632.97	729.369	656.31	682.78
LjbZIP22_S	0.540649	1		2292.7	1165.95	696.047	614.499	545.041	934.963	670.739	677.085	704.525	724.658	1044.98
LjbZIP5_B	0.343589	1		383.065	797.817	530.394	459.091	273.243	722	868.73	918.074	868.2	866.594	936.959
LjbZIP7_G	0.3448	1		754.658	567.109	221.368	238.289	325.463	540.995	366.563	459.482	496.711	517.63	534.426
LjbZIP21_C	0.180487	1		770.468	564.664	498.703	440.832	476.222	435.324	549.439	572.206	555.222	550.963	434.716
LjbZIP31_G	0.219655	1		639.26	586.376	521.311	468.92	447.459	379.739	787.376	712.049	670.272	639.7	476.162
LjbZIP16_E	0.672356	2		64.7839	191.505	205.22	356.944	45.6342	52.9361	333.738	292.6	227.319	133.225	36.6734
LjbZIP23_A	0.249206	2		276.681	166.317	196.663	156.257	108.987	182.906	182.067	193.434	211.407	213.674	123.909
LjbZIP15_G	0.518544	2		89.3102	102.192	61.6301	68.6573	65.9486	281.977	147.172	132.486	123.315	113.086	112.077
LjbZIP14_A	0.56754	2		57.0821	71.0293	84.4341	67.871	71.3749	220.265	147.484	143.15	167.518	177.292	306.769
LjbZIP29_A	0.934347	2		52.9987	53.1211	47.7712	51.2327	54.7295	880.75	578.92	604.148	651.317	678.801	1232.17
LjbZIP32_S	0.475402	2		31.4644	135.19	149.436	276.425	160.671	165.115	321.246	343.225	354.849	371.867	270.971
LjbZIP26_A	0.267627	2		207.687	224.982	245.892	275.437	95.9464	321.706	317.776	266.135	229.913	246.468	341.397
LjbZIP25_H	0.252254	2		181.171	213.974	308.411	341.566	307.835	437.475	344.127	348.885	290.079	379.549	455.094
LjbZIP18_A	0.880642	3		17.4848	11.8842	25.0854	25.0444	18.5918	31.2114	37.7786	68.0682	125.215	146.498	60.3046
LjbZIP11_A	0.250854	3		29.5466	24.2768	40.5229	41.4712	30.7754	19.1702	26.2301	21.2171	26.7222	23.6298	30.4435
LjbZIP28_I	0.407948	3		14.446	15.0941	15.6172	16.5738	14.9992	16.1138	33.5698	34.2932	34.8834	28.2364	15.6195
LjbZIP27_S	0.2488	3		24.7013	24.8237	20.3825	22.9901	22.5198	21.2393	39.0951	37.7424	30.4342	34.1191	22.8477
LjbZIP8_D	2.53562	3		1913.53	28.1707	24.3747	29.6488	23.8271	50.0805	48.6919	52.8939	59.5425	104.322	102.387
LjbZIP12_S	2.86346	3		4794.24	327.523	34.3112	37.2942	31.8018	45.7998	48.8321	50.0508	39.9303	38.1952	35.2454
LjbZIP33_S	2.12769	3		1932.07	97.5854	467.413	295.833	28.2929	22.6275	23.1289	19.9616	24.4396	23.6512	16.8265
LjbZIP9_S	1.15852	3		687.848	444.114	208.724	239.349	87.8097	105.905	43.2768	41.965	46.5563	44.049	40.7553
